# Supplementary material for: Identification of a specific APOE transcript and functional elements associated with Alzheimer’s disease
Source: Mol Neurodegener. 2024 Aug 29;19:63. doi: 10.1186/s13024-024-00751-7 (PMC11361112; doi:10.1186/s13024-024-00751-7)
Supplement: Supplementary file 2 — Supplementary Tables: Table S1. Summary statistics for each RNA-Seq dataset. Supplementary Table S2. Analysis models. Supplementary Table S3. APOE genotypes are derived from two APOE SNPs. Supplementary Table S4. APOE expression trajectory during brain development in BrainSpan data. Supplementary Table S5. Summary statistics of GWAS, eQTL, mQTL across DLPFC, PCC, and AC brain regions at the APOE locus. Supplementary Table S6. Association of candidate SNPs with APOE gene level expression. Supplementary Table S7. Association of candidate SNPs with abundance of specific APOE gene transcripts. Supplementary Table S8. Association of APOE2,3,4 determining SNPs (rs429358 and rs7412) with features including APOE gene expression, APOE transcripts expression, and DNA methylation. Supplementary Table S9. Differential analysis of APOE gene between Alzheimer’s disease and controls across ROSMAP DLPFC, AC, and PCC brain regions; between schizophrenia/bipolar disorders/major depression disorders (MDD) and controls in LIBD Caucasian and African Americans. Supplementary Table S10. Differential analysis of junction between APOE exon 1 and exon 2 between Alzheimer's disease and controls across ROSMAP DLPFC, AC, and PCC brain regions; between schizophrenia/bipolar disorders/major depression disorders (MDD) and controls in LIBD Caucasian and African Americans. Supplementary Table S11. APOE expression trajectory during brain development in LIBD data. Supplementary Table S12. Signal peptide prediction of APOE transcripts. Supplementary Table S13. APOE positive selection LRT and positive selection sites. Supplementary Table S14. Differential expression ofAPOE gene in six major brain cell types across diverse diagnoses. Supplementary Table S15. Transcriptional factors binding to our candidate SNPs. Supplementary Table S16. Summary-based Mendelian randomization (SMR) of rs157580 and rs439401 with APOE jxn1.2.2 transcript. Supplementary Table S17. GWAS summary statistics of candidate SNPs. [file 13024_2024_751_MOESM2_ESM.zip › table.S10.Differential expression at junction level.xlsx]

## Sheet: Sheet1
Supplementary Table S10. Differential analysis of junction between APOE exon 1 and exon 2 between Alzheimer's disease and controls across ROSMAP DLPFC, AC, and PCC brain regions; between schizophrenia/bipolar disorders/major depression disorders (MDD) and controls in LIBD Caucasian and African Americans.
DLPFC, dorsolateral prefrontal cortex; AC, anterior commissure; PCC, posterior cingulate cortex
Brain collection: ROSMAP, The Religious Orders Study (ROS) and the Memory and Aging Project (MAP); LIBD, Lieber Institute for Brain Development; CMC, CommonMind Consortium
Brain region: DLPFC, dorsolateral prefrontal cortex; PCC, posterior cingulate cortex; AC, anterior cingulate cortex
Study	BrainRegion	Feature	Diagnosis	N(Case/Control)	Beta	P
ROSMAP	AC	Jxn1.2.1	APOE4 vs. non-APOE4	318/115	-0.263887	0.366903
ROSMAP	AC	Jxn1.2.1	braaksc2	193/240	0.0211115	0.935281
ROSMAP	AC	Jxn1.2.1	ceradsc	162/271	-0.228254	0.392508
ROSMAP	AC	Jxn1.2.1	cogdx	271/162	0.301015	0.259317
ROSMAP	AC	Jxn1.2.1	dcfdx_lv	279/154	0.263209	0.329271
ROSMAP	AC	Jxn1.2.2	APOE4 vs. non-APOE4	311/112	0.0869461	0.451136
ROSMAP	AC	Jxn1.2.2	braaksc2	188/235	0.0744662	0.467344
ROSMAP	AC	Jxn1.2.2	ceradsc	158/265	0.0342023	0.74526
ROSMAP	AC	Jxn1.2.2	cogdx	265/158	-0.0211955	0.840438
ROSMAP	AC	Jxn1.2.2	dcfdx_lv	272/151	-0.0301238	0.776864
ROSMAP	AC	Jxn1.2.3	APOE4 vs. non-APOE4	312/115	0.0423632	0.232827
ROSMAP	AC	Jxn1.2.3	braaksc2	190/237	-0.00466474	0.883087
ROSMAP	AC	Jxn1.2.3	ceradsc	160/267	-0.0440481	0.175743
ROSMAP	AC	Jxn1.2.3	cogdx	268/159	-0.00203265	0.950296
ROSMAP	AC	Jxn1.2.3	dcfdx_lv	276/151	0.00764472	0.81665
ROSMAP	DLPFC	Jxn1.2.1	APOE4 vs. non-APOE4	428/144	0.0151673	0.517062
ROSMAP	DLPFC	Jxn1.2.1	braaksc2	259/313	0.0132761	0.515436
ROSMAP	DLPFC	Jxn1.2.1	ceradsc	207/365	0.039433	0.0618323
ROSMAP	DLPFC	Jxn1.2.1	cogdx	333/239	0.0609969	0.00296092
ROSMAP	DLPFC	Jxn1.2.1	dcfdx_lv	340/232	0.0627946	0.00231654
ROSMAP	DLPFC	Jxn1.2.2	APOE4 vs. non-APOE4	428/144	0.106986	0.000106271
ROSMAP	DLPFC	Jxn1.2.2	braaksc2	259/313	0.0555831	0.021472
ROSMAP	DLPFC	Jxn1.2.2	ceradsc	207/365	0.0497147	0.047204
ROSMAP	DLPFC	Jxn1.2.2	cogdx	333/239	0.0493516	0.0431779
ROSMAP	DLPFC	Jxn1.2.2	dcfdx_lv	340/232	0.0587059	0.0165629
ROSMAP	DLPFC	Jxn1.2.3	APOE4 vs. non-APOE4	427/144	0.0372426	0.322575
ROSMAP	DLPFC	Jxn1.2.3	braaksc2	258/313	0.0265559	0.418972
ROSMAP	DLPFC	Jxn1.2.3	ceradsc	207/364	0.0243864	0.47346
ROSMAP	DLPFC	Jxn1.2.3	cogdx	332/239	0.0744341	0.0244564
ROSMAP	DLPFC	Jxn1.2.3	dcfdx_lv	339/232	0.0737646	0.026442
ROSMAP	PCC	Jxn1.2.1	APOE4 vs. non-APOE4	369/130	-0.509591	0.189864
ROSMAP	PCC	Jxn1.2.1	braaksc2	231/268	-0.414933	0.225316
ROSMAP	PCC	Jxn1.2.1	ceradsc	187/312	-0.169929	0.629976
ROSMAP	PCC	Jxn1.2.1	cogdx	308/191	-0.116223	0.740763
ROSMAP	PCC	Jxn1.2.1	dcfdx_lv	316/183	-0.122933	0.728623
ROSMAP	PCC	Jxn1.2.2	APOE4 vs. non-APOE4	357/124	0.0592097	0.352183
ROSMAP	PCC	Jxn1.2.2	braaksc2	227/254	0.0119232	0.830763
ROSMAP	PCC	Jxn1.2.2	ceradsc	181/300	0.0319127	0.578756
ROSMAP	PCC	Jxn1.2.2	cogdx	293/188	0.118125	0.0380612
ROSMAP	PCC	Jxn1.2.2	dcfdx_lv	301/180	0.137527	0.0165402
ROSMAP	PCC	Jxn1.2.3	APOE4 vs. non-APOE4	365/129	-0.0452668	0.32681
ROSMAP	PCC	Jxn1.2.3	braaksc2	229/265	-0.00374465	0.926663
ROSMAP	PCC	Jxn1.2.3	ceradsc	186/308	0.0093753	0.822829
ROSMAP	PCC	Jxn1.2.3	cogdx	306/188	0.0129136	0.757272
ROSMAP	PCC	Jxn1.2.3	dcfdx_lv	314/180	0.0131867	0.754415
LIBD_AA	DLPFC	Jxn1.2.1	Bipolar disorders	6/121	-0.0164012	0.90956
LIBD_AA	DLPFC	Jxn1.2.1	Major Depression Disorders	13/121	0.00208851	0.98371
LIBD_AA	DLPFC	Jxn1.2.1	Schizophrenia	76/121	0.00807275	0.873226
LIBD_AA	DLPFC	Jxn1.2.2	Bipolar disorders	6/121	-0.204591	0.222276
LIBD_AA	DLPFC	Jxn1.2.2	Major Depression Disorders	13/121	0.133464	0.241596
LIBD_AA	DLPFC	Jxn1.2.2	Schizophrenia	76/121	0.0339354	0.525851
LIBD_AA	DLPFC	Jxn1.2.3	Bipolar disorders	6/121	-0.037038	0.825778
LIBD_AA	DLPFC	Jxn1.2.3	Major Depression Disorders	13/121	0.055849	0.626339
LIBD_AA	DLPFC	Jxn1.2.3	Schizophrenia	76/121	0.0172397	0.780764
LIBD_EA	DLPFC	Jxn1.2.1	Bipolar disorders	54/104	-0.114051	0.029187
LIBD_EA	DLPFC	Jxn1.2.1	Major Depression Disorders	125/104	-0.0831235	0.0471551
LIBD_EA	DLPFC	Jxn1.2.1	Schizophrenia	93/104	-0.0603036	0.19877
LIBD_EA	DLPFC	Jxn1.2.2	Bipolar disorders	54/104	-0.141478	0.0383199
LIBD_EA	DLPFC	Jxn1.2.2	Major Depression Disorders	125/104	-0.0277269	0.590004
LIBD_EA	DLPFC	Jxn1.2.2	Schizophrenia	93/104	-0.0936901	0.0837886
LIBD_EA	DLPFC	Jxn1.2.3	Bipolar disorders	54/104	-0.110399	0.0837817
LIBD_EA	DLPFC	Jxn1.2.3	Major Depression Disorders	125/104	-0.10276	0.0568913
LIBD_EA	DLPFC	Jxn1.2.3	Schizophrenia	93/104	0.0162707	0.802441
