# Supplementary material for: Identification of a specific APOE transcript and functional elements associated with Alzheimer’s disease
Source: Mol Neurodegener. 2024 Aug 29;19:63. doi: 10.1186/s13024-024-00751-7 (PMC11361112; doi:10.1186/s13024-024-00751-7)
Supplement: Supplementary file 2 — Supplementary Tables: Table S1. Summary statistics for each RNA-Seq dataset. Supplementary Table S2. Analysis models. Supplementary Table S3. APOE genotypes are derived from two APOE SNPs. Supplementary Table S4. APOE expression trajectory during brain development in BrainSpan data. Supplementary Table S5. Summary statistics of GWAS, eQTL, mQTL across DLPFC, PCC, and AC brain regions at the APOE locus. Supplementary Table S6. Association of candidate SNPs with APOE gene level expression. Supplementary Table S7. Association of candidate SNPs with abundance of specific APOE gene transcripts. Supplementary Table S8. Association of APOE2,3,4 determining SNPs (rs429358 and rs7412) with features including APOE gene expression, APOE transcripts expression, and DNA methylation. Supplementary Table S9. Differential analysis of APOE gene between Alzheimer’s disease and controls across ROSMAP DLPFC, AC, and PCC brain regions; between schizophrenia/bipolar disorders/major depression disorders (MDD) and controls in LIBD Caucasian and African Americans. Supplementary Table S10. Differential analysis of junction between APOE exon 1 and exon 2 between Alzheimer's disease and controls across ROSMAP DLPFC, AC, and PCC brain regions; between schizophrenia/bipolar disorders/major depression disorders (MDD) and controls in LIBD Caucasian and African Americans. Supplementary Table S11. APOE expression trajectory during brain development in LIBD data. Supplementary Table S12. Signal peptide prediction of APOE transcripts. Supplementary Table S13. APOE positive selection LRT and positive selection sites. Supplementary Table S14. Differential expression ofAPOE gene in six major brain cell types across diverse diagnoses. Supplementary Table S15. Transcriptional factors binding to our candidate SNPs. Supplementary Table S16. Summary-based Mendelian randomization (SMR) of rs157580 and rs439401 with APOE jxn1.2.2 transcript. Supplementary Table S17. GWAS summary statistics of candidate SNPs. [file 13024_2024_751_MOESM2_ESM.zip › table.S14.single nucleus RNAseq.xlsx]

## Sheet: Sheet1
Supplementary Table S14. Differential expression of APOE gene in six major brain cell types across diverse diagnoses.
pct, percentage of cells where APOE gene was detected in the group; FDR, Benjamini-Hochberg false discovery rate
Diagnosis	Cell_type	avg_log2FC	pct.1 (disease)	pct.2 (control)	p_val	FDR
ApoE genotype	Astrocyte	0.0912586	0.708	0.722	0.116481	0.351728
ApoE genotype	Excitatory Neurons	-0.125414	0.049	0.065	1.84684e-06	5.90641e-06
ApoE genotype	Inhibitory Neurons	0.0404288	0.042	0.043	0.880558	0.913877
ApoE genotype	Microglia	-0.141936	0.424	0.493	0.0767246	0.549316
ApoE genotype	Oligodendrocyte	-0.0616763	0.013	0.018	0.016261	0.0502242
ApoE genotype	Oligodendrocyte Progenitor	-0.242875	0.126	0.205	1.3685e-05	0.00185773
BRAAKS	Astrocyte	0.143037	0.731	0.689	0.00808976	0.110364
BRAAKS	Excitatory Neurons	-0.035205	0.051	0.044	0.00977615	0.01439
BRAAKS	Inhibitory Neurons	0.00546859	0.046	0.033	0.00350369	0.0568348
BRAAKS	Microglia	-0.73072	0.346	0.535	2.34849e-16	1.69044e-12
BRAAKS	Oligodendrocyte	0.025983	0.014	0.012	0.186835	0.348254
BRAAKS	Oligodendrocyte Progenitor	0.276979	0.156	0.111	0.000710233	0.0648366
CERAD	Astrocyte	0.272062	0.731	0.679	1.01204e-06	0.000176505
CERAD	Excitatory Neurons	-0.0473145	0.051	0.042	0.00165096	0.00244996
CERAD	Inhibitory Neurons	0.0118325	0.047	0.037	0.0227577	0.0758688
CERAD	Microglia	-0.584074	0.352	0.523	7.60751e-13	5.49757e-09
CERAD	Oligodendrocyte	0.00638732	0.013	0.012	0.751697	0.870733
CERAD	Oligodendrocyte Progenitor	0.182606	0.149	0.119	0.0255695	0.361417
DCFFDX & COGDX	Astrocyte	-0.0304556	0.691	0.713	0.185185	0.565618
DCFFDX & COGDX	Excitatory Neurons	0.0805211	0.046	0.048	0.603513	0.679997
DCFFDX & COGDX	Inhibitory Neurons	0.0533539	0.035	0.045	0.0421578	0.0926933
DCFFDX & COGDX	Microglia	0.8109	0.536	0.35	3.21683e-17	4.64736e-13
DCFFDX & COGDX	Oligodendrocyte	-0.00944539	0.012	0.013	0.55008	0.737039
DCFFDX & COGDX	Oligodendrocyte Progenitor	0.0376364	0.128	0.135	0.724661	0.942881
