# Supplementary material for: Identification of a specific APOE transcript and functional elements associated with Alzheimer’s disease
Source: Mol Neurodegener. 2024 Aug 29;19:63. doi: 10.1186/s13024-024-00751-7 (PMC11361112; doi:10.1186/s13024-024-00751-7)
Supplement: Supplementary file 2 — Supplementary Tables: Table S1. Summary statistics for each RNA-Seq dataset. Supplementary Table S2. Analysis models. Supplementary Table S3. APOE genotypes are derived from two APOE SNPs. Supplementary Table S4. APOE expression trajectory during brain development in BrainSpan data. Supplementary Table S5. Summary statistics of GWAS, eQTL, mQTL across DLPFC, PCC, and AC brain regions at the APOE locus. Supplementary Table S6. Association of candidate SNPs with APOE gene level expression. Supplementary Table S7. Association of candidate SNPs with abundance of specific APOE gene transcripts. Supplementary Table S8. Association of APOE2,3,4 determining SNPs (rs429358 and rs7412) with features including APOE gene expression, APOE transcripts expression, and DNA methylation. Supplementary Table S9. Differential analysis of APOE gene between Alzheimer’s disease and controls across ROSMAP DLPFC, AC, and PCC brain regions; between schizophrenia/bipolar disorders/major depression disorders (MDD) and controls in LIBD Caucasian and African Americans. Supplementary Table S10. Differential analysis of junction between APOE exon 1 and exon 2 between Alzheimer's disease and controls across ROSMAP DLPFC, AC, and PCC brain regions; between schizophrenia/bipolar disorders/major depression disorders (MDD) and controls in LIBD Caucasian and African Americans. Supplementary Table S11. APOE expression trajectory during brain development in LIBD data. Supplementary Table S12. Signal peptide prediction of APOE transcripts. Supplementary Table S13. APOE positive selection LRT and positive selection sites. Supplementary Table S14. Differential expression ofAPOE gene in six major brain cell types across diverse diagnoses. Supplementary Table S15. Transcriptional factors binding to our candidate SNPs. Supplementary Table S16. Summary-based Mendelian randomization (SMR) of rs157580 and rs439401 with APOE jxn1.2.2 transcript. Supplementary Table S17. GWAS summary statistics of candidate SNPs. [file 13024_2024_751_MOESM2_ESM.zip › table.S15.Transcription factors-6 SNPs.xlsx]

## Sheet: Sheet1
Supplementary Table S15. Transcriptional factors binding to our candidate SNPs
Score	The score for the motif occurrence. The motif match score of a position in a sequence is computed by summing the appropriate entry from each column of the position-dependent scoring matrix that represents the motif.
p-value	The p-value of the motif occurrence. The p-value of a motif match is the probability of a single random subsequence of the length of the motif scoring at least as well as the observed match.
q-value	The q-value of the motif occurrence. The q-value is the minimum False Discovery Rate (FDR) required to consider this match significant. FIMO estimates q-values from all the match p-values using the method proposed by Benjamini & Hochberg (Journal of the Royal Statistical Society B, 57:289-300, 1995).
SNP	Transcription_factor	Chr	Position	ChIP-seq peak_id	ChIP-seq peak_start	ChIP-seq peak_end	Median counts	Average counts	Counts std	Counts range	Median counts (downloaded)	Score	p-value	q-value	Recognition_sequence
rs1871046	SMAD3	19	45351937	peak_513502	45347649	45353373	315	314	96	(0, 614)	356	11.3629	3.49e-05	0.000349	CTCTCTCCCCTC
rs1871046	SMAD2	19	45351937	peak_513502	45347649	45353373	315	314	96	(0, 614)	356	10.9394	7.08e-05	0.000424	TCTCTCTCTCCC
rs1871046	SOX10	19	45351937	peak_513502	45347649	45353373	315	314	96	(0, 614)	356	10.63	9.16e-05	0.000533	TCTCTCTCTCCCC
rs1871046	SMAD3	19	45351937	peak_513502	45347649	45353373	315	314	96	(0, 614)	356	9.70968	0.000162	0.00081	CTCTCTCTCCCC
rs1871046	SMAD2	19	45351937	peak_513502	45347649	45353373	315	314	96	(0, 614)	356	9.27273	0.000214	0.000714	TCTCTCTCTCTC
rs1871046	ZN257	19	45351937	peak_513502	45347649	45353373	315	314	96	(0, 614)	356	6.04615	0.000594	0.00317	TCTCTCTCCCCT
rs1871046	SMAD4	19	45351937	peak_513502	45347649	45353373	315	314	96	(0, 614)	356	7.19388	0.000616	0.00281	CTCTCTCTCTCCC
rs1871046	ZN257	19	45351937	peak_513502	45347649	45353373	315	314	96	(0, 614)	356	5.87692	0.000634	0.00317	TCTCTCCCCTCC
rs1871046	SOX4	19	45351937	peak_513502	45347649	45353373	315	314	96	(0, 614)	356	6.44554	0.000941	0.00941	CTCTCTCTCCCC
rs157580	NR1I3	19	45395266	peak_513513	45394887	45396526	96	96.87	30.44	(0, 244)	198	13.0556	1.53e-05	6.11e-05	GGTGTCAGCGAGGTTCCT
rs157580	VDR	19	45395266	peak_513513	45394887	45396526	96	96.87	30.44	(0, 244)	198	10.2358	9.44e-05	0.000566	GGTGTCAGCGAGGTTC
rs157580	NR1I2	19	45395266	peak_513513	45394887	45396526	96	96.87	30.44	(0, 244)	198	8.60674	0.000192	0.000575	AGGTGTCAGCGAGGTTCCT
rs157580	ZN768	19	45395266	peak_513513	45394887	45396526	96	96.87	30.44	(0, 244)	198	1.90909	0.000443	0.000886	AGGTGTCAGCGAGGTTCCTT
rs157580	EGR4	19	45395266	peak_513513	45394887	45396526	96	96.87	30.44	(0, 244)	198	4.47967	0.000507	0.00558	GGTGTCAGCGA
rs157580	ZNF18	19	45395266	peak_513513	45394887	45396526	96	96.87	30.44	(0, 244)	198	5.43939	0.000835	0.00835	GGTGTCAGCGAG
rs439401	SOX10	19	45414451	peak_513541	45414087	45414936	3	3.76	2.17	(0, 12)	39	7.75	0.000612	0.00551	CTCTCTTCTCCTC
rs439401	SMAD3	19	45414451	peak_513541	45414087	45414936	3	3.76	2.17	(0, 12)	39	7.87097	0.000658	0.00658	CACTCTCTTCTC
rs439401	LYL1	19	45414451	peak_513541	45414087	45414936	3	3.76	2.17	(0, 12)	39	7.40299	0.000866	0.00693	TCTTCTCCTCCCAC
rs439401	SOX2	19	45414451	peak_513541	45414087	45414936	3	3.76	2.17	(0, 12)	39	6.52239	0.000936	0.00561	TCTCTTCTCCTCCCAC
rs1871047	IRF1	19	45351746	peak_513502	45347649	45353373	315	314	96	(0, 614)	356	6.19697	0.000266	0.000532	CGTAAAAAAACTGAGATAAC
rs1871047	IRF2	19	45351746	peak_513502	45347649	45353373	315	314	96	(0, 614)	356	3.06061	0.000498	0.000995	CGTAAAAAAACTGAGATAAC
rs1871047	IRF8	19	45351746	peak_513502	45347649	45353373	315	314	96	(0, 614)	356	4.39394	0.000608	0.00122	CGTAAAAAAACTGAGATAAC
rs1871047	IRF4	19	45351746	peak_513502	45347649	45353373	315	314	96	(0, 614)	356	5.0202	0.000634	0.00254	CGTAAAAAAACTGAGATA
rs4452060	ZF64A	19	45347911	peak_513502	45347649	45353373	315	314	96	(0, 614)	356	6.23577	0.000549	0.00329	CCTCCCCCGGCCTCCC
rs4452060	AP2B	19	45347911	peak_513502	45347649	45353373	315	314	96	(0, 614)	356	6.50562	0.000968	0.0116	TCCCCCGGCC
rs760136	ZN320	19	45403858	peak_513520	45403785	45403953	3	3.7	2.3	(0, 12)	none	6.12121	0.000208	0.000417	TTAGGAGAAAGGAGCCCTTG
rs760136	PPARD	19	45403858	peak_513520	45403785	45403953	3	3.7	2.3	(0, 12)	none	7.20202	0.000554	0.00443	TAGGAGAAAGGAGC
rs760136	ZN281	19	45403858	peak_513520	45403785	45403953	3	3.7	2.3	(0, 12)	none	2.72727	0.000767	0.00537	GTTAGGAGAAAGGAG
rs760136	ETS2	19	45403858	peak_513520	45403785	45403953	3	3.7	2.3	(0, 12)	none	7.78788	0.00078	0.00702	TAGGAGAAAGGAG
rs760136	PRDM1	19	45403858	peak_513520	45403785	45403953	3	3.7	2.3	(0, 12)	none	5.37879	0.00083	0.00664	TTAGGAGAAAGGAG
rs760136	ZN394	19	45403858	peak_513520	45403785	45403953	3	3.7	2.3	(0, 12)	none	7.3	0.000945	0.0123	GAAAGGAGC
rs760136	NR2F6	19	45403858	peak_513520	45403785	45403953	3	3.7	2.3	(0, 12)	none	3.98165	0.00096	0.00384	AGGAGAAAGGAGCCCTTG
rs760136	FLI1	19	45403858	peak_513520	45403785	45403953	3	3.7	2.3	(0, 12)	none	5.60204	0.000976	0.00879	TAGGAGAAAGGAG
