# Supplementary material for: Identification of a specific APOE transcript and functional elements associated with Alzheimer’s disease
Source: Mol Neurodegener. 2024 Aug 29;19:63. doi: 10.1186/s13024-024-00751-7 (PMC11361112; doi:10.1186/s13024-024-00751-7)
Supplement: Supplementary file 2 — Supplementary Tables: Table S1. Summary statistics for each RNA-Seq dataset. Supplementary Table S2. Analysis models. Supplementary Table S3. APOE genotypes are derived from two APOE SNPs. Supplementary Table S4. APOE expression trajectory during brain development in BrainSpan data. Supplementary Table S5. Summary statistics of GWAS, eQTL, mQTL across DLPFC, PCC, and AC brain regions at the APOE locus. Supplementary Table S6. Association of candidate SNPs with APOE gene level expression. Supplementary Table S7. Association of candidate SNPs with abundance of specific APOE gene transcripts. Supplementary Table S8. Association of APOE2,3,4 determining SNPs (rs429358 and rs7412) with features including APOE gene expression, APOE transcripts expression, and DNA methylation. Supplementary Table S9. Differential analysis of APOE gene between Alzheimer’s disease and controls across ROSMAP DLPFC, AC, and PCC brain regions; between schizophrenia/bipolar disorders/major depression disorders (MDD) and controls in LIBD Caucasian and African Americans. Supplementary Table S10. Differential analysis of junction between APOE exon 1 and exon 2 between Alzheimer's disease and controls across ROSMAP DLPFC, AC, and PCC brain regions; between schizophrenia/bipolar disorders/major depression disorders (MDD) and controls in LIBD Caucasian and African Americans. Supplementary Table S11. APOE expression trajectory during brain development in LIBD data. Supplementary Table S12. Signal peptide prediction of APOE transcripts. Supplementary Table S13. APOE positive selection LRT and positive selection sites. Supplementary Table S14. Differential expression ofAPOE gene in six major brain cell types across diverse diagnoses. Supplementary Table S15. Transcriptional factors binding to our candidate SNPs. Supplementary Table S16. Summary-based Mendelian randomization (SMR) of rs157580 and rs439401 with APOE jxn1.2.2 transcript. Supplementary Table S17. GWAS summary statistics of candidate SNPs. [file 13024_2024_751_MOESM2_ESM.zip › table.S17.SNPs across GWAS.xlsx]

## Sheet: Sheet1
Supplementary Table S17. GWAS summary statistics of candidate SNPs
AD, Alzheimer’s disease; PD, Parkinson’s disease; ALS, Amyotrophic Lateral Sclerosis; ADHD, Attention-deficit/hyperactivity disorder; ASD, Autism Spectrum Disorders; ANX, anxiety disorder; BIP, bipolar disorders; MDD, major depression disorders; PTSD, post-traumatic stress disorder; SCZ, schizophrenia
Diagnosis	SNP	A1	A2	BETA	p-value
AD	rs1871046	C	T	-0.1353	7.121e-42
AD	rs157580	A	G	0.3593	2.06e-287
AD	rs429358	C	T	1.0972	p<1e-300
AD	rs7412	C	T	0.4601	3.2e-123
AD	rs439401	C	T	0.3113	4.12e-210
PD	rs1871046	T	C	-0.0051	0.819
PD	rs157580	A	G	0.0184	0.5845
PD	rs7412	T	C	-0.028	0.343
PD	rs439401	T	C	-0.0105	0.7281
Epilepsy	rs1871046	T	C	0.00529631	0.3539
ALS	rs1871046	T	C	-0.0063	0.5764
ALS	rs157580	A	G	0.0034	0.7644
ALS	rs429358	T	C	-0.0255	0.1458
ALS	rs7412	T	C	-0.0706	0.001738
ALS	rs439401	T	C	0.0183	0.1212
ADHD	rs439401	T	C	-0.00300451	0.7684
ADHD	rs157580	G	A	-0.0112025	0.3162
ADHD	rs7412	C	T	-0.00900038	0.6051
ADHD	rs1871046	T	C	-0.000900405	0.9258
ADHD	rs429358	T	C	0.0147014	0.2426
ASD	rs439401	T	C	0.00269636	0.8552
ASD	rs157580	A	G	-0.0103029	0.4751
ASD	rs7412	T	C	-0.0133994	0.5996
ASD	rs1871046	T	C	0.0071047	0.6188
ASD	rs429358	T	C	0.023697	0.209
ANX	rs1871046	T	C	-0.0112025	0.7722
ANX	rs157580	A	G	0.044103	0.2465
ANX	rs7412	T	C	-0.0948053	0.1704
BIP	rs439401	T	C	-0.0139975	0.1626
BIP	rs157580	G	A	-0.0101008	0.304
BIP	rs7412	C	T	-0.0194989	0.2816
BIP	rs1871046	T	C	0.0102968	0.2875
BIP	rs429358	T	C	-0.000500125	0.973
MDD	rs157580	A	G	-0.0076	0.0881
MDD	rs1871046	T	C	-0.0087	0.0506
MDD	rs429358	T	C	0.0005	0.9408
MDD	rs439401	T	C	-0.0006	0.8989
MDD	rs7412	T	C	0.0051	0.5293
PTSD	rs429358	T	C	-0.0352998	0.04307
PTSD	rs157580	A	G	0.00870203	0.5174
PTSD	rs7412	T	C	-0.00369984	0.8726
PTSD	rs1871046	T	C	-0.000500125	0.9705
PTSD	rs439401	T	C	0.00039992	0.978
SCZ	rs439401	T	C	-0.00310481	0.7377
SCZ	rs157580	G	A	-0.000700245	0.9395
SCZ	rs7412	C	T	-0.0127003	0.4487
SCZ	rs1871046	T	C	0.00860289	0.3349
SCZ	rs429358	T	C	-0.0135007	0.2768
