# Supplementary material for: Identification of a specific APOE transcript and functional elements associated with Alzheimer’s disease
Source: Mol Neurodegener. 2024 Aug 29;19:63. doi: 10.1186/s13024-024-00751-7 (PMC11361112; doi:10.1186/s13024-024-00751-7)
Supplement: Supplementary file 2 — Supplementary Tables: Table S1. Summary statistics for each RNA-Seq dataset. Supplementary Table S2. Analysis models. Supplementary Table S3. APOE genotypes are derived from two APOE SNPs. Supplementary Table S4. APOE expression trajectory during brain development in BrainSpan data. Supplementary Table S5. Summary statistics of GWAS, eQTL, mQTL across DLPFC, PCC, and AC brain regions at the APOE locus. Supplementary Table S6. Association of candidate SNPs with APOE gene level expression. Supplementary Table S7. Association of candidate SNPs with abundance of specific APOE gene transcripts. Supplementary Table S8. Association of APOE2,3,4 determining SNPs (rs429358 and rs7412) with features including APOE gene expression, APOE transcripts expression, and DNA methylation. Supplementary Table S9. Differential analysis of APOE gene between Alzheimer’s disease and controls across ROSMAP DLPFC, AC, and PCC brain regions; between schizophrenia/bipolar disorders/major depression disorders (MDD) and controls in LIBD Caucasian and African Americans. Supplementary Table S10. Differential analysis of junction between APOE exon 1 and exon 2 between Alzheimer's disease and controls across ROSMAP DLPFC, AC, and PCC brain regions; between schizophrenia/bipolar disorders/major depression disorders (MDD) and controls in LIBD Caucasian and African Americans. Supplementary Table S11. APOE expression trajectory during brain development in LIBD data. Supplementary Table S12. Signal peptide prediction of APOE transcripts. Supplementary Table S13. APOE positive selection LRT and positive selection sites. Supplementary Table S14. Differential expression ofAPOE gene in six major brain cell types across diverse diagnoses. Supplementary Table S15. Transcriptional factors binding to our candidate SNPs. Supplementary Table S16. Summary-based Mendelian randomization (SMR) of rs157580 and rs439401 with APOE jxn1.2.2 transcript. Supplementary Table S17. GWAS summary statistics of candidate SNPs. [file 13024_2024_751_MOESM2_ESM.zip › table.S4.brainspan-APOE trajactory.xlsx]

## Sheet: Sheet3
Supplementary Table S4. APOE expression trajectory during brain development in BrainSpan data
NOTE: Brain regions with sample size less than 5 were not counted
					Average Counts				Average normalized counts
BrainRegion	Stage	Male/Female	Average Age	Age standered deviation	Gene	Jxn1.2.1	Jxn1.2.2	Jxn1.2.3	Gene	Jxn1.2.1	Jxn1.2.2	Jxn1.2.3
A1C, Primary auditory cortex	Fetus	7/7	17.0714	6.62703	2856.79	94.5714	9.57143	0.928571	3.49854	4.25185	1.05925	0.656556
AMY, Amygdala	Fetus	6/9	16.1333	7.15009	7076.4	251.467	28.6667	2.93333	4.86036	5.74572	1.82753	1.119
CBC, Cerebellar cortex	Fetus	5/5	18.4	7.60409	5414.8	214.4	22.9	2.7	5.40017	6.48908	2.62965	1.35909
DFC, dorsolateral frontal cortex	Fetus	7/10	16.2941	6.72463	2073.47	70.5882	7.23529	0.941176	3.41614	4.14387	1.04403	0.444547
HIP, Hippocampus	Fetus	7/10	16.2941	6.72463	6659.53	213.353	21.7059	2.41176	5.49904	6.46186	2.93108	1.11461
IPC, Posterior inferior parietal cortex	Fetus	7/8	17.3333	6.46603	1948.6	48.8667	7.66667	0.466667	3.2284	4.22439	1.40587	0.238655
ITC, Inferior temporal cortex	Fetus	5/8	16.6154	7.42225	3452.38	92.6923	8.46154	1.07692	3.9253	4.67758	1.26547	0.656207
M1C, Primary motor cortex	Fetus	5/6	17.4545	7.60741	4749.64	132.182	15.4545	1.18182	3.29724	4.22628	2.02701	0.354316
MD, Mediodorsal nucleus of the thalamus	Fetus	7/6	18	6.72062	18110.9	572.462	67.1538	5.23077	6.35078	7.6673	3.6947	1.86065
MFC, medial frontal cortex	Fetus	7/10	16.2941	6.72463	3112.88	87.5294	8.70588	0.588235	3.59752	4.33911	1.26765	0.299668
OFC, orbital frontal cortex	Fetus	6/8	16.1429	7.4199	2565.14	90.7857	8.57143	1.42857	3.63595	4.18349	0.976315	0.660584
S1C, Primary somatosensory cortex	Fetus	5/6	17.4545	7.60741	3877.82	123	14.1818	1.36364	3.21179	3.91274	1.38673	0.385528
STC, Posterior superior temporal cortex	Fetus	6/8	17.3571	6.93494	3439.29	94.2857	9.92857	1.14286	4.28772	4.93332	1.19333	0.597081
STR, Striatum	Fetus	7/8	17.3333	6.46603	11112.2	360.933	39.0667	3.66667	5.57545	6.6957	3.23598	1.25232
V1C, primary visual cortex	Fetus	7/8	17.3333	6.46603	2825.47	91.6	9.6	1.26667	3.44867	3.98801	0.973325	0.507972
VFC, ventrolateral frontal cortex	Fetus	7/9	16.75	6.66833	2228.5	66	7	0.8125	3.56752	4.37623	0.988809	0.517019
A1C, Primary auditory cortex	Child	6/6	4.51389	4.4001	22546.8	712.917	79.5833	8.75	8.24685	9.8834	6.28194	3.44513
AMY, Amygdala	Child	6/6	4.51389	4.4001	25780.8	642.167	72.1667	6.66667	9.01785	10.3529	7.07502	3.50003
CBC, Cerebellar cortex	Child	6/7	4.23077	4.33469	19059.6	528.154	48.6154	4.84615	8.5048	9.47323	5.90771	2.46736
DFC, dorsolateral frontal cortex	Child	5/7	4.33333	4.51093	18055.9	468.917	47	4.91667	8.27453	9.51901	6.08551	3.03267
HIP, Hippocampus	Child	6/6	4.51389	4.4001	25026.4	734.583	80.25	8.5	8.72092	10.3375	6.87517	4.08349
IPC, Posterior inferior parietal cortex	Child	6/7	4.23077	4.33469	20744.1	549.846	61.2308	6.23077	8.29975	9.80732	6.18259	3.07949
ITC, Inferior temporal cortex	Child	6/7	4.23077	4.33469	21951.3	625.154	72.6923	6.84615	8.40428	9.83176	6.70302	3.24631
M1C, Primary motor cortex	Child	6/5	4.19697	4.46892	20925.3	630.091	68.5455	5.09091	8.20717	9.83896	6.61774	3.03454
MD, Mediodorsal nucleus of the thalamus	Child	5/5	3.3	4.15353	42843.4	1294.2	134.8	15.7	9.57685	11.0664	7.78194	4.56878
MFC, medial frontal cortex	Child	5/7	4.33333	4.51093	17549.2	510.25	52.4167	5.33333	8.26762	9.75493	6.06929	2.40894
OFC, orbital frontal cortex	Child	5/7	4.33333	4.51093	21866.1	699.917	65.5833	8.33333	8.5018	10.186	6.85286	3.48923
S1C, Primary somatosensory cortex	Child	6/6	3.91667	4.37018	20209.8	602.25	66.4167	6	8.17315	9.71517	6.47829	2.79486
STC, Posterior superior temporal cortex	Child	6/7	4.23077	4.33469	24254.8	704.692	93.5385	7.61538	8.50298	9.82957	6.51497	3.19902
STR, Striatum	Child	5/4	3.57407	4.30851	29783.3	859.222	104	9.55556	9.17516	10.6158	7.51299	4.19366
V1C, primary visual cortex	Child	6/7	4.23077	4.33469	19407.4	589.846	64.8462	6.07692	8.2131	9.68169	6.58743	3.20381
VFC, ventrolateral frontal cortex	Child	6/7	4.23077	4.33469	22938.4	628.308	71.2308	7.15385	8.3599	9.63941	6.39412	3.00802
A1C, Primary auditory cortex	Adult	4/5	26.5556	9.34226	6602.44	162.111	20.5556	1.11111	6.78969	8.06549	4.63752	1.14669
AMY, Amygdala	Adult	4/4	27.625	9.37988	21682.4	797.5	99.5	10.125	8.63787	10.1835	7.22195	3.7513
CBC, Cerebellar cortex	Adult	4/5	26.5556	9.34226	12623	471.444	56.7778	4.33333	7.72312	8.96457	5.53035	2.57855
DFC, dorsolateral frontal cortex	Adult	4/5	26.5556	9.34226	7839.78	258.778	26.8889	3	7.09152	8.7312	5.17626	2.53837
HIP, Hippocampus	Adult	4/4	28	8.84792	16689	420.375	60.25	2.625	8.2442	9.3889	6.64974	2.34195
IPC, Posterior inferior parietal cortex	Adult	4/5	26.5556	9.34226	7655.89	202.778	26.1111	2.66667	6.69036	7.9628	4.84388	1.94889
ITC, Inferior temporal cortex	Adult	4/5	26.5556	9.34226	11551.1	347.444	45.5556	2.66667	7.53115	8.96371	5.80823	2.35858
M1C, Primary motor cortex	Adult	4/5	26.5556	9.34226	7050.44	154.667	24.3333	1.11111	6.77869	7.92557	5.10543	1.28666
MD, Mediodorsal nucleus of the thalamus	Adult	4/4	27.625	9.37988	12972	356	62.625	3.875	7.62154	8.9986	6.23683	2.14184
MFC, medial frontal cortex	Adult	3/5	24.875	8.40812	8092.62	227.75	25.125	1.5	7.14573	8.61029	4.93993	1.61039
OFC, orbital frontal cortex	Adult	4/5	26.5556	9.34226	10491.2	289.222	32.4444	3	7.31118	8.77792	5.58833	2.28862
S1C, Primary somatosensory cortex	Adult	4/5	26.5556	9.34226	6905.67	157.111	21.5556	0.777778	6.60492	7.92295	4.67753	0.917625
STC, Posterior superior temporal cortex	Adult	4/5	26.5556	9.34226	7511.78	226.444	25	3.11111	6.86816	8.20867	4.62599	2.33022
STR, Striatum	Adult	4/4	27.625	9.37988	24874.9	835	101	9	8.85248	10.5236	7.37676	3.74596
V1C, primary visual cortex	Adult	4/5	26.5556	9.34226	6042.67	138.556	17.1111	1.66667	6.40484	7.77139	4.30235	1.09922
VFC, ventrolateral frontal cortex	Adult	4/5	26.5556	9.34226	8100.67	201.889	21	2.11111	6.79452	8.20786	4.85585	1.88682
