# Supplementary material for: Identification of a specific APOE transcript and functional elements associated with Alzheimer’s disease
Source: Mol Neurodegener. 2024 Aug 29;19:63. doi: 10.1186/s13024-024-00751-7 (PMC11361112; doi:10.1186/s13024-024-00751-7)
Supplement: Supplementary file 2 — Supplementary Tables: Table S1. Summary statistics for each RNA-Seq dataset. Supplementary Table S2. Analysis models. Supplementary Table S3. APOE genotypes are derived from two APOE SNPs. Supplementary Table S4. APOE expression trajectory during brain development in BrainSpan data. Supplementary Table S5. Summary statistics of GWAS, eQTL, mQTL across DLPFC, PCC, and AC brain regions at the APOE locus. Supplementary Table S6. Association of candidate SNPs with APOE gene level expression. Supplementary Table S7. Association of candidate SNPs with abundance of specific APOE gene transcripts. Supplementary Table S8. Association of APOE2,3,4 determining SNPs (rs429358 and rs7412) with features including APOE gene expression, APOE transcripts expression, and DNA methylation. Supplementary Table S9. Differential analysis of APOE gene between Alzheimer’s disease and controls across ROSMAP DLPFC, AC, and PCC brain regions; between schizophrenia/bipolar disorders/major depression disorders (MDD) and controls in LIBD Caucasian and African Americans. Supplementary Table S10. Differential analysis of junction between APOE exon 1 and exon 2 between Alzheimer's disease and controls across ROSMAP DLPFC, AC, and PCC brain regions; between schizophrenia/bipolar disorders/major depression disorders (MDD) and controls in LIBD Caucasian and African Americans. Supplementary Table S11. APOE expression trajectory during brain development in LIBD data. Supplementary Table S12. Signal peptide prediction of APOE transcripts. Supplementary Table S13. APOE positive selection LRT and positive selection sites. Supplementary Table S14. Differential expression ofAPOE gene in six major brain cell types across diverse diagnoses. Supplementary Table S15. Transcriptional factors binding to our candidate SNPs. Supplementary Table S16. Summary-based Mendelian randomization (SMR) of rs157580 and rs439401 with APOE jxn1.2.2 transcript. Supplementary Table S17. GWAS summary statistics of candidate SNPs. [file 13024_2024_751_MOESM2_ESM.zip › table.S5.APOE.jxn1.2.2_meQTL.xlsx]

## Sheet: candi_qtls.APOE.deRojas_p5e-08.
Supplementary Table S5. Summary statistics of GWAS, eQTL, mQTL across DLPFC, PCC, and AC brain regions at the APOE locus
Brain region: DLPFC, dorsolateral prefrontal cortex; PCC, posterior cingulate cortex; AC, anterior cingulate cortex
	Alzheimer's Disease GWAS								mQTL - ROSMAP European ancestry DLPFC										eQTL - ROSMAP European ancestry DLPFC									eQTL - ROSMAP European ancestry AC									eQTL - ROSMAP European ancestry PCC									eQTL - LIBD European ancestry DLPFC
SNP_ID	GWAS.CHR	GWAS.BP	GWAS.A1	GWAS.A2	GWAS.Beta	GWAS.SE	GWAS.OR	GWAS.P	CpG	CpG_Pos	SNP_REF	SNP_ALT	mqtl_af	mqtl_slope	mqtl_slope_se	mqtl_P	mqtl_qvalue	mqtl_lfdr	ROSMAP_EA_DLPFC.COUNTED	ROSMAP_EA_DLPFC.ALT	ROSMAP_EA_DLPFC.AF	ROSMAP_EA_DLPFC.N	ROSMAP_EA_DLPFC.Beta	ROSMAP_EA_DLPFC.SE	ROSMAP_EA_DLPFC.P	ROSMAP_EA_DLPFC.qvalue	ROSMAP_EA_DLPFC.lfdr	ROSMAP_EA_AC.COUNTED	ROSMAP_EA_AC.ALT	ROSMAP_EA_AC.AF	ROSMAP_EA_AC.N	ROSMAP_EA_AC.Beta	ROSMAP_EA_AC.SE	ROSMAP_EA_AC.P	ROSMAP_EA_AC.qvalue	ROSMAP_EA_AC.lfdr	ROSMAP_EA_PCC.COUNTED	ROSMAP_EA_PCC.ALT	ROSMAP_EA_PCC.AF	ROSMAP_EA_PCC.N	ROSMAP_EA_PCC.P	ROSMAP_EA_PCC.Beta	ROSMAP_EA_PCC.SE	ROSMAP_EA_PCC.qvalue	ROSMAP_EA_PCC.lfdr	LIBD_EA_DLPFC.COUNTED	LIBD_EA_DLPFC.ALT	LIBD_EA_DLPFC.AF	LIBD_EA_DLPFC.N
rs1001611	19	45346768	A	G	-0.1211	0.0097	0.885945	1.57e-35	cg04406254	45407945	G	A	0.604198	-0.00763211	0.00141275	9.21732e-08	2.63984e-06	1.63159e-05	G	A	0.61082	573	0.068318	0.0194775	0.000490449	0.0457686	0.0802735	G	A	0.60739	433	-0.0227282	0.103962	0.827057	0.763666	1	G	A	0.61022	499	0.706023	-0.0285298	0.0755894	0.995847	1	G	A	0.58392	376
rs1001611	19	45346768	A	G	-0.1211	0.0097	0.885945	1.57e-35	cg05670193	45324246	G	A	0.604198	0.00482998	0.00109107	1.12021e-05	0.00254304	0.00639163	G	A	0.61082	573	0.068318	0.0194775	0.000490449	0.0457686	0.0802735	G	A	0.60739	433	-0.0227282	0.103962	0.827057	0.763666	1	G	A	0.61022	499	0.706023	-0.0285298	0.0755894	0.995847	1	G	A	0.58392	376
rs1001611	19	45346768	A	G	-0.1211	0.0097	0.885945	1.57e-35	cg11670000	45352950	G	A	0.604198	-0.00637597	0.00162002	9.18109e-05	0.0389823	0.0418591	G	A	0.61082	573	0.068318	0.0194775	0.000490449	0.0457686	0.0802735	G	A	0.60739	433	-0.0227282	0.103962	0.827057	0.763666	1	G	A	0.61022	499	0.706023	-0.0285298	0.0755894	0.995847	1	G	A	0.58392	376
rs4452060	19	45347911	A	C	0.1512	0.0097	1.16323	5.734e-55	cg06720949	45381937	C	A	0.567466	-0.00217971	0.00058227	0.00019745	0.00838924	0.0341331	C	A	0.561955	573	-0.0659238	0.0186826	0.00045383	0.0454752	0.0785214	C	A	0.548499	433	-0.0156505	0.105726	0.882395	0.775758	1	C	A	0.549098	499	0.655455	0.0344006	0.0770486	0.995847	1	C	A	0.593179	376
rs4452060	19	45347911	A	C	0.1512	0.0097	1.16323	5.734e-55	cg04406254	45407945	C	A	0.567466	0.00781107	0.00135895	1.38573e-08	4.96093e-07	1.64638e-06	C	A	0.561955	573	-0.0659238	0.0186826	0.00045383	0.0454752	0.0785214	C	A	0.548499	433	-0.0156505	0.105726	0.882395	0.775758	1	C	A	0.549098	499	0.655455	0.0344006	0.0770486	0.995847	1	C	A	0.593179	376
rs4452060	19	45347911	A	C	0.1512	0.0097	1.16323	5.734e-55	cg18788725	45512122	C	A	0.567466	0.010967	0.00381821	0.00420704	0.0300035	0.156423	C	A	0.561955	573	-0.0659238	0.0186826	0.00045383	0.0454752	0.0785214	C	A	0.548499	433	-0.0156505	0.105726	0.882395	0.775758	1	C	A	0.549098	499	0.655455	0.0344006	0.0770486	0.995847	1	C	A	0.593179	376
rs10426423	19	45348253	C	T	0.1209	0.0097	1.12851	1.843e-35	cg04406254	45407945	C	T	0.602699	-0.00767206	0.00140556	6.8252e-08	2.09436e-06	1.08791e-05	C	T	0.60733	573	0.0717008	0.0191958	0.000207755	0.0277631	0.0670562	C	T	0.605081	433	-0.0248005	0.103866	0.811404	0.763666	1	C	T	0.607214	499	0.684264	-0.0306319	0.0752807	0.995847	1	C	T	0.585521	376
rs10426423	19	45348253	C	T	0.1209	0.0097	1.12851	1.843e-35	cg06720949	45381937	C	T	0.602699	0.00194535	0.000602438	0.00130373	0.0378426	0.146198	C	T	0.60733	573	0.0717008	0.0191958	0.000207755	0.0277631	0.0670562	C	T	0.605081	433	-0.0248005	0.103866	0.811404	0.763666	1	C	T	0.607214	499	0.684264	-0.0306319	0.0752807	0.995847	1	C	T	0.585521	376
rs10426423	19	45348253	C	T	0.1209	0.0097	1.12851	1.843e-35	cg11670000	45352950	C	T	0.602699	-0.00641847	0.00161206	7.61377e-05	0.0389823	0.0395521	C	T	0.60733	573	0.0717008	0.0191958	0.000207755	0.0277631	0.0670562	C	T	0.605081	433	-0.0248005	0.103866	0.811404	0.763666	1	C	T	0.607214	499	0.684264	-0.0306319	0.0752807	0.995847	1	C	T	0.585521	376
rs10426423	19	45348253	C	T	0.1209	0.0097	1.12851	1.843e-35	cg05670193	45324246	C	T	0.602699	0.00479907	0.00108606	1.16146e-05	0.00254304	0.00660943	C	T	0.60733	573	0.0717008	0.0191958	0.000207755	0.0277631	0.0670562	C	T	0.605081	433	-0.0248005	0.103866	0.811404	0.763666	1	C	T	0.607214	499	0.684264	-0.0306319	0.0752807	0.995847	1	C	T	0.585521	376
rs3810143	19	45349402	C	T	0.1576	0.0096	1.1707	1.672e-60	cg04406254	45407945	T	C	0.568216	0.00791095	0.00135636	8.58087e-09	3.23363e-07	1.21854e-06	T	C	0.562827	573	-0.0663969	0.0187232	0.000425183	0.043979	0.0771828	T	C	0.548499	433	-0.0151808	0.10514	0.885269	0.775758	1	T	C	0.549098	499	0.650744	0.0347637	0.0767381	0.995847	1	T	C	0.591766	376
rs3810143	19	45349402	C	T	0.1576	0.0096	1.1707	1.672e-60	cg18788725	45512122	T	C	0.568216	0.0110049	0.00381341	0.00403205	0.0292357	0.152452	T	C	0.562827	573	-0.0663969	0.0187232	0.000425183	0.043979	0.0771828	T	C	0.548499	433	-0.0151808	0.10514	0.885269	0.775758	1	T	C	0.549098	499	0.650744	0.0347637	0.0767381	0.995847	1	T	C	0.591766	376
rs3810143	19	45349402	C	T	0.1576	0.0096	1.1707	1.672e-60	cg06720949	45381937	T	C	0.568216	-0.00208192	0.000582105	0.000373831	0.0127436	0.0632252	T	C	0.562827	573	-0.0663969	0.0187232	0.000425183	0.043979	0.0771828	T	C	0.548499	433	-0.0151808	0.10514	0.885269	0.775758	1	T	C	0.549098	499	0.650744	0.0347637	0.0767381	0.995847	1	T	C	0.591766	376
rs1871047	19	45351746	A	G	0.1216	0.0097	1.1293	4.813e-36	cg11670000	45352950	A	G	0.601949	-0.00620625	0.0016151	0.00013357	0.0389823	0.0471939	A	G	0.606457	573	0.0717452	0.0192179	0.000209351	0.0277631	0.0671464	A	G	0.605081	433	-0.0248005	0.103866	0.811404	0.763666	1	A	G	0.607214	499	0.684264	-0.0306319	0.0752807	0.995847	1	A	G	0.582445	376
rs1871047	19	45351746	A	G	0.1216	0.0097	1.1293	4.813e-36	cg05670193	45324246	A	G	0.601949	0.00473975	0.00108766	1.52542e-05	0.002947	0.00860988	A	G	0.606457	573	0.0717452	0.0192179	0.000209351	0.0277631	0.0671464	A	G	0.605081	433	-0.0248005	0.103866	0.811404	0.763666	1	A	G	0.607214	499	0.684264	-0.0306319	0.0752807	0.995847	1	A	G	0.582445	376
rs1871047	19	45351746	A	G	0.1216	0.0097	1.1293	4.813e-36	cg06720949	45381937	A	G	0.601949	0.0019535	0.000603056	0.00125862	0.0372713	0.14413	A	G	0.606457	573	0.0717452	0.0192179	0.000209351	0.0277631	0.0671464	A	G	0.605081	433	-0.0248005	0.103866	0.811404	0.763666	1	A	G	0.607214	499	0.684264	-0.0306319	0.0752807	0.995847	1	A	G	0.582445	376
rs1871047	19	45351746	A	G	0.1216	0.0097	1.1293	4.813e-36	cg04406254	45407945	A	G	0.601949	-0.00787812	0.00140541	3.06047e-08	1.02717e-06	3.90454e-06	A	G	0.606457	573	0.0717452	0.0192179	0.000209351	0.0277631	0.0671464	A	G	0.605081	433	-0.0248005	0.103866	0.811404	0.763666	1	A	G	0.607214	499	0.684264	-0.0306319	0.0752807	0.995847	1	A	G	0.582445	376
rs1871046	19	45351937	C	T	-0.1353	0.01	0.873454	7.121e-42	cg11670000	45352950	T	C	0.601949	-0.00621277	0.00162665	0.00014651	0.0389823	0.048555	T	C	0.605585	573	0.0734978	0.0192335	0.000148377	0.0221289	0.0629142	T	C	0.606236	433	-0.0228908	0.103636	0.825302	0.763666	1	T	C	0.607214	499	0.6933	-0.0297136	0.0752963	0.995847	1	T	C	0.58391	376
rs1871046	19	45351937	C	T	-0.1353	0.01	0.873454	7.121e-42	cg06720949	45381937	T	C	0.601949	0.00194513	0.000607394	0.0014288	0.0410664	0.151399	T	C	0.605585	573	0.0734978	0.0192335	0.000148377	0.0221289	0.0629142	T	C	0.606236	433	-0.0228908	0.103636	0.825302	0.763666	1	T	C	0.607214	499	0.6933	-0.0297136	0.0752963	0.995847	1	T	C	0.58391	376
rs1871046	19	45351937	C	T	-0.1353	0.01	0.873454	7.121e-42	cg04406254	45407945	T	C	0.601949	-0.00785822	0.0014159	4.15224e-08	1.37216e-06	5.68529e-06	T	C	0.605585	573	0.0734978	0.0192335	0.000148377	0.0221289	0.0629142	T	C	0.606236	433	-0.0228908	0.103636	0.825302	0.763666	1	T	C	0.607214	499	0.6933	-0.0297136	0.0752963	0.995847	1	T	C	0.58391	376
rs1871046	19	45351937	C	T	-0.1353	0.01	0.873454	7.121e-42	cg05670193	45324246	T	C	0.601949	0.00474881	0.00109545	1.6868e-05	0.00307774	0.00953733	T	C	0.605585	573	0.0734978	0.0192335	0.000148377	0.0221289	0.0629142	T	C	0.606236	433	-0.0228908	0.103636	0.825302	0.763666	1	T	C	0.607214	499	0.6933	-0.0297136	0.0752963	0.995847	1	T	C	0.58391	376
rs4802240	19	45352804	C	T	0.1231	0.0098	1.131	1.673e-36	cg05670193	45324246	C	T	0.60045	0.00495001	0.00108764	6.36043e-06	0.00202111	0.00398651	C	T	0.605585	573	0.0690583	0.0192496	0.000364598	0.0389695	0.0744377	C	T	0.605081	433	-0.0248005	0.103866	0.811404	0.763666	1	C	T	0.606212	499	0.675846	-0.0315322	0.0753641	0.995847	1	C	T	0.583965	376
rs4802240	19	45352804	C	T	0.1231	0.0098	1.131	1.673e-36	cg11670000	45352950	C	T	0.60045	-0.00620004	0.00161722	0.00013837	0.0389823	0.0477144	C	T	0.605585	573	0.0690583	0.0192496	0.000364598	0.0389695	0.0744377	C	T	0.605081	433	-0.0248005	0.103866	0.811404	0.763666	1	C	T	0.606212	499	0.675846	-0.0315322	0.0753641	0.995847	1	C	T	0.583965	376
rs4802240	19	45352804	C	T	0.1231	0.0098	1.131	1.673e-36	cg04406254	45407945	C	T	0.60045	-0.00780783	0.00140786	4.2458e-08	1.38182e-06	5.84798e-06	C	T	0.605585	573	0.0690583	0.0192496	0.000364598	0.0389695	0.0744377	C	T	0.605081	433	-0.0248005	0.103866	0.811404	0.763666	1	C	T	0.606212	499	0.675846	-0.0315322	0.0753641	0.995847	1	C	T	0.583965	376
rs4802240	19	45352804	C	T	0.1231	0.0098	1.131	1.673e-36	cg06720949	45381937	C	T	0.60045	0.00195407	0.000603824	0.00127253	0.0373065	0.14478	C	T	0.605585	573	0.0690583	0.0192496	0.000364598	0.0389695	0.0744377	C	T	0.605081	433	-0.0248005	0.103866	0.811404	0.763666	1	C	T	0.606212	499	0.675846	-0.0315322	0.0753641	0.995847	1	C	T	0.583965	376
rs12610605	19	45370838	A	G	-0.1661	0.0127	0.846962	2.217e-39	cg08332594	46283080	G	A	0.834333	0.00700563	0.00245237	0.00441673	0.039883	0.292912	G	A	0.834206	573	0.0868906	0.0248183	0.000502254	0.0457686	0.0808481	G	A	0.838337	433	-0.0255381	0.134371	0.849362	0.768026	1	G	A	0.837675	499	0.743112	-0.0323912	0.0987753	0.995847	1	G	A	0.815148	376
rs12610605	19	45370838	A	G	-0.1661	0.0127	0.846962	2.217e-39	cg04406254	45407945	G	A	0.834333	-0.00862446	0.00178953	1.79109e-06	4.09284e-05	0.000559176	G	A	0.834206	573	0.0868906	0.0248183	0.000502254	0.0457686	0.0808481	G	A	0.838337	433	-0.0255381	0.134371	0.849362	0.768026	1	G	A	0.837675	499	0.743112	-0.0323912	0.0987753	0.995847	1	G	A	0.815148	376
rs11669338	19	45382984	T	G	0.2219	0.0176	1.24845	1.273e-36	cg24084606	45430113	T	G	0.897301	0.00980892	0.00173986	2.56236e-08	5.25284e-06	2.45153e-05	T	G	0.895288	573	0.104229	0.0297167	0.000490696	0.0457686	0.0802854	T	G	0.893764	433	0.0171523	0.162584	0.916034	0.775758	1	T	G	0.88978	499	0.151931	-0.169765	0.118298	0.995847	1	T	G	0.915346	376
rs11669338	19	45382984	T	G	0.2219	0.0176	1.24845	1.273e-36	cg24166457	45590882	T	G	0.897301	0.00631264	0.00196921	0.00141298	0.0295064	0.154129	T	G	0.895288	573	0.104229	0.0297167	0.000490696	0.0457686	0.0802854	T	G	0.893764	433	0.0171523	0.162584	0.916034	0.775758	1	T	G	0.88978	499	0.151931	-0.169765	0.118298	0.995847	1	T	G	0.915346	376
rs11669338	19	45382984	T	G	0.2219	0.0176	1.24845	1.273e-36	cg23184690	45429771	T	G	0.897301	0.00651752	0.00168151	0.000116882	0.0180059	0.0610574	T	G	0.895288	573	0.104229	0.0297167	0.000490696	0.0457686	0.0802854	T	G	0.893764	433	0.0171523	0.162584	0.916034	0.775758	1	T	G	0.88978	499	0.151931	-0.169765	0.118298	0.995847	1	T	G	0.915346	376
rs11669338	19	45382984	T	G	0.2219	0.0176	1.24845	1.273e-36	cg04406254	45407945	T	G	0.897301	-0.0130716	0.00221166	5.49342e-09	2.22639e-07	1.21854e-06	T	G	0.895288	573	0.104229	0.0297167	0.000490696	0.0457686	0.0802854	T	G	0.893764	433	0.0171523	0.162584	0.916034	0.775758	1	T	G	0.88978	499	0.151931	-0.169765	0.118298	0.995847	1	T	G	0.915346	376
rs11669338	19	45382984	T	G	0.2219	0.0176	1.24845	1.273e-36	cg03041824	45854750	T	G	0.897301	0.00496367	0.00166515	0.00298042	0.0249599	0.141194	T	G	0.895288	573	0.104229	0.0297167	0.000490696	0.0457686	0.0802854	T	G	0.893764	433	0.0171523	0.162584	0.916034	0.775758	1	T	G	0.88978	499	0.151931	-0.169765	0.118298	0.995847	1	T	G	0.915346	376
rs157580	19	45395266	A	G	0.3593	0.0099	1.43233	2.06e-287	cg24084606	45430113	A	G	0.585457	0.00646565	0.00106165	1.9223e-09	4.50367e-07	8.58571e-06	G	A	0.417976	573	-0.134089	0.0180225	4.0547e-13	1.30014e-09	1.17934e-05	G	A	0.407621	433	0.0521091	0.103541	0.615053	0.760036	1	G	A	0.41483	499	0.929026	0.0067531	0.0757776	0.995847	1	G	A	0.38208	376
rs157580	19	45395266	A	G	0.3593	0.0099	1.43233	2.06e-287	cg14006774	45179583	A	G	0.585457	0.00322201	0.000769917	3.24269e-05	0.0117818	0.0265122	G	A	0.417976	573	-0.134089	0.0180225	4.0547e-13	1.30014e-09	1.17934e-05	G	A	0.407621	433	0.0521091	0.103541	0.615053	0.760036	1	G	A	0.41483	499	0.929026	0.0067531	0.0757776	0.995847	1	G	A	0.38208	376
rs157580	19	45395266	A	G	0.3593	0.0099	1.43233	2.06e-287	cg04406254	45407945	A	G	0.585457	-0.0157074	0.00124761	1.05101e-32	1.32798e-30	1.21854e-06	G	A	0.417976	573	-0.134089	0.0180225	4.0547e-13	1.30014e-09	1.17934e-05	G	A	0.407621	433	0.0521091	0.103541	0.615053	0.760036	1	G	A	0.41483	499	0.929026	0.0067531	0.0757776	0.995847	1	G	A	0.38208	376
rs2075649	19	45395330	A	G	0.2608	0.0099	1.29797	4.15e-154	cg04406254	45407945	A	G	0.625937	0.021507	0.00113517	3.68225e-64	5.64963e-62	1.21854e-06	A	G	0.620419	573	-0.087021	0.0186204	3.75648e-06	0.000830701	0.0164914	A	G	0.628175	433	0.0696216	0.10261	0.497846	0.74981	1	A	G	0.631263	499	0.773855	-0.0222651	0.0774436	0.995847	1	A	G	0.57977	376
rs2075649	19	45395330	A	G	0.2608	0.0099	1.29797	4.15e-154	cg05905309	46364326	A	G	0.625937	-0.00221245	0.000612612	0.000327718	0.0107163	0.315524	A	G	0.620419	573	-0.087021	0.0186204	3.75648e-06	0.000830701	0.0164914	A	G	0.628175	433	0.0696216	0.10261	0.497846	0.74981	1	A	G	0.631263	499	0.773855	-0.0222651	0.0774436	0.995847	1	A	G	0.57977	376
rs2075649	19	45395330	A	G	0.2608	0.0099	1.29797	4.15e-154	cg24084606	45430113	A	G	0.625937	-0.00409061	0.00109696	0.000208855	0.0176755	0.062599	A	G	0.620419	573	-0.087021	0.0186204	3.75648e-06	0.000830701	0.0164914	A	G	0.628175	433	0.0696216	0.10261	0.497846	0.74981	1	A	G	0.631263	499	0.773855	-0.0222651	0.0774436	0.995847	1	A	G	0.57977	376
rs2075649	19	45395330	A	G	0.2608	0.0099	1.29797	4.15e-154	cg10754510	44488342	A	G	0.625937	0.0033348	0.00106404	0.00180092	0.0302517	0.127374	A	G	0.620419	573	-0.087021	0.0186204	3.75648e-06	0.000830701	0.0164914	A	G	0.628175	433	0.0696216	0.10261	0.497846	0.74981	1	A	G	0.631263	499	0.773855	-0.0222651	0.0774436	0.995847	1	A	G	0.57977	376
rs2075649	19	45395330	A	G	0.2608	0.0099	1.29797	4.15e-154	cg24904242	45758990	A	G	0.625937	0.00285289	0.000889629	0.0014074	0.0227686	0.130176	A	G	0.620419	573	-0.087021	0.0186204	3.75648e-06	0.000830701	0.0164914	A	G	0.628175	433	0.0696216	0.10261	0.497846	0.74981	1	A	G	0.631263	499	0.773855	-0.0222651	0.0774436	0.995847	1	A	G	0.57977	376
rs157584	19	45396899	C	T	-0.1854	0.0095	0.830772	2.375e-84	cg24084606	45430113	T	C	0.548726	-0.00496615	0.00105562	3.10624e-06	0.000463113	0.00429796	T	C	0.547993	573	-0.109885	0.0180473	2.17911e-09	1.99637e-06	1.17934e-05	T	C	0.547344	433	0.02874	0.102079	0.778437	0.763666	1	T	C	0.552104	499	0.547802	-0.0457734	0.0761	0.995847	1	T	C	0.495934	376
rs157584	19	45396899	C	T	-0.1854	0.0095	0.830772	2.375e-84	cg14006774	45179583	T	C	0.548726	-0.00338048	0.000755829	9.11119e-06	0.0117818	0.0126536	T	C	0.547993	573	-0.109885	0.0180473	2.17911e-09	1.99637e-06	1.17934e-05	T	C	0.547344	433	0.02874	0.102079	0.778437	0.763666	1	T	C	0.552104	499	0.547802	-0.0457734	0.0761	0.995847	1	T	C	0.495934	376
rs157584	19	45396899	C	T	-0.1854	0.0095	0.830772	2.375e-84	cg04406254	45407945	T	C	0.548726	0.0218249	0.00106901	4.4997e-72	8.78668e-70	1.21854e-06	T	C	0.547993	573	-0.109885	0.0180473	2.17911e-09	1.99637e-06	1.17934e-05	T	C	0.547344	433	0.02874	0.102079	0.778437	0.763666	1	T	C	0.552104	499	0.547802	-0.0457734	0.0761	0.995847	1	T	C	0.495934	376
rs157584	19	45396899	C	T	-0.1854	0.0095	0.830772	2.375e-84	cg24904242	45758990	T	C	0.548726	0.00265656	0.000861861	0.00213996	0.0332883	0.179435	T	C	0.547993	573	-0.109885	0.0180473	2.17911e-09	1.99637e-06	1.17934e-05	T	C	0.547344	433	0.02874	0.102079	0.778437	0.763666	1	T	C	0.552104	499	0.547802	-0.0457734	0.0761	0.995847	1	T	C	0.495934	376
rs157584	19	45396899	C	T	-0.1854	0.0095	0.830772	2.375e-84	cg23184690	45429771	T	C	0.548726	-0.00355619	0.00101511	0.000490872	0.0427711	0.127442	T	C	0.547993	573	-0.109885	0.0180473	2.17911e-09	1.99637e-06	1.17934e-05	T	C	0.547344	433	0.02874	0.102079	0.778437	0.763666	1	T	C	0.552104	499	0.547802	-0.0457734	0.0761	0.995847	1	T	C	0.495934	376
rs157588	19	45398264	C	T	0.2019	0.0096	1.22373	3.91e-99	cg04406254	45407945	C	T	0.556222	0.0226657	0.00107022	3.12437e-76	9.58736e-74	1.21854e-06	C	T	0.554101	573	-0.10977	0.0183028	3.70034e-09	2.96629e-06	1.17934e-05	C	T	0.556582	433	0.0732915	0.103557	0.47952	0.74981	1	C	T	0.561122	499	0.535918	-0.047575	0.0768018	0.995847	1	C	T	0.502332	376
rs157588	19	45398264	C	T	0.2019	0.0096	1.22373	3.91e-99	cg24904242	45758990	C	T	0.556222	0.00266876	0.000875646	0.00239832	0.0370696	0.192482	C	T	0.554101	573	-0.10977	0.0183028	3.70034e-09	2.96629e-06	1.17934e-05	C	T	0.556582	433	0.0732915	0.103557	0.47952	0.74981	1	C	T	0.561122	499	0.535918	-0.047575	0.0768018	0.995847	1	C	T	0.502332	376
rs157588	19	45398264	C	T	0.2019	0.0096	1.22373	3.91e-99	cg05905309	46364326	C	T	0.556222	-0.00198487	0.000603539	0.00106032	0.0340055	0.475207	C	T	0.554101	573	-0.10977	0.0183028	3.70034e-09	2.96629e-06	1.17934e-05	C	T	0.556582	433	0.0732915	0.103557	0.47952	0.74981	1	C	T	0.561122	499	0.535918	-0.047575	0.0768018	0.995847	1	C	T	0.502332	376
rs157588	19	45398264	C	T	0.2019	0.0096	1.22373	3.91e-99	cg24084606	45430113	C	T	0.556222	-0.00516782	0.00107144	1.75824e-06	0.000303528	0.00273697	C	T	0.554101	573	-0.10977	0.0183028	3.70034e-09	2.96629e-06	1.17934e-05	C	T	0.556582	433	0.0732915	0.103557	0.47952	0.74981	1	C	T	0.561122	499	0.535918	-0.047575	0.0768018	0.995847	1	C	T	0.502332	376
rs157588	19	45398264	C	T	0.2019	0.0096	1.22373	3.91e-99	cg14006774	45179583	C	T	0.556222	-0.00351926	0.000767207	5.3858e-06	0.0117818	0.0114384	C	T	0.554101	573	-0.10977	0.0183028	3.70034e-09	2.96629e-06	1.17934e-05	C	T	0.556582	433	0.0732915	0.103557	0.47952	0.74981	1	C	T	0.561122	499	0.535918	-0.047575	0.0768018	0.995847	1	C	T	0.502332	376
rs157590	19	45398716	A	C	0.2084	0.0096	1.23171	3.21e-105	cg24084606	45430113	A	C	0.549475	-0.00507786	0.00107402	2.77889e-06	0.000443804	0.00391687	A	C	0.548866	573	-0.102677	0.0184502	4.15534e-08	1.33241e-05	5.29536e-05	A	C	0.546189	433	0.0621034	0.103833	0.550108	0.74981	1	A	C	0.552104	499	0.743617	-0.0251819	0.0769479	0.995847	1	A	C	0.496761	376
rs157590	19	45398716	A	C	0.2084	0.0096	1.23171	3.21e-105	cg24904242	45758990	A	C	0.549475	0.00261678	0.000877422	0.00296667	0.0428519	0.214907	A	C	0.548866	573	-0.102677	0.0184502	4.15534e-08	1.33241e-05	5.29536e-05	A	C	0.546189	433	0.0621034	0.103833	0.550108	0.74981	1	A	C	0.552104	499	0.743617	-0.0251819	0.0769479	0.995847	1	A	C	0.496761	376
rs157590	19	45398716	A	C	0.2084	0.0096	1.23171	3.21e-105	cg04406254	45407945	A	C	0.549475	0.0225893	0.00107579	3.04465e-75	8.1749e-73	1.21854e-06	A	C	0.548866	573	-0.102677	0.0184502	4.15534e-08	1.33241e-05	5.29536e-05	A	C	0.546189	433	0.0621034	0.103833	0.550108	0.74981	1	A	C	0.552104	499	0.743617	-0.0251819	0.0769479	0.995847	1	A	C	0.496761	376
rs157590	19	45398716	A	C	0.2084	0.0096	1.23171	3.21e-105	cg14006774	45179583	A	C	0.549475	-0.00322005	0.000770577	3.3289e-05	0.0117818	0.0271488	A	C	0.548866	573	-0.102677	0.0184502	4.15534e-08	1.33241e-05	5.29536e-05	A	C	0.546189	433	0.0621034	0.103833	0.550108	0.74981	1	A	C	0.552104	499	0.743617	-0.0251819	0.0769479	0.995847	1	A	C	0.496761	376
rs2238681	19	45398817	C	T	0.2883	0.0098	1.33416	8.24e-190	cg10754510	44488342	C	T	0.622938	0.00334866	0.00107194	0.00186331	0.0307648	0.132157	C	T	0.616928	573	-0.0922288	0.0186508	1.02174e-06	0.000242681	0.00315722	C	T	0.625866	433	0.144298	0.103902	0.165675	0.74981	1	C	T	0.628256	499	0.750135	-0.0249298	0.0782364	0.995847	1	C	T	0.577273	376
rs2238681	19	45398817	C	T	0.2883	0.0098	1.33416	8.24e-190	cg05905309	46364326	C	T	0.622938	-0.00246405	0.000615761	7.00901e-05	0.00238548	0.125486	C	T	0.616928	573	-0.0922288	0.0186508	1.02174e-06	0.000242681	0.00315722	C	T	0.625866	433	0.144298	0.103902	0.165675	0.74981	1	C	T	0.628256	499	0.750135	-0.0249298	0.0782364	0.995847	1	C	T	0.577273	376
rs2238681	19	45398817	C	T	0.2883	0.0098	1.33416	8.24e-190	cg14006774	45179583	C	T	0.622938	-0.00310208	0.000789059	9.34581e-05	0.0263759	0.0869841	C	T	0.616928	573	-0.0922288	0.0186508	1.02174e-06	0.000242681	0.00315722	C	T	0.625866	433	0.144298	0.103902	0.165675	0.74981	1	C	T	0.628256	499	0.750135	-0.0249298	0.0782364	0.995847	1	C	T	0.577273	376
rs2238681	19	45398817	C	T	0.2883	0.0098	1.33416	8.24e-190	cg24904242	45758990	C	T	0.622938	0.00303632	0.00089537	0.000737885	0.0126099	0.0694078	C	T	0.616928	573	-0.0922288	0.0186508	1.02174e-06	0.000242681	0.00315722	C	T	0.625866	433	0.144298	0.103902	0.165675	0.74981	1	C	T	0.628256	499	0.750135	-0.0249298	0.0782364	0.995847	1	C	T	0.577273	376
rs2238681	19	45398817	C	T	0.2883	0.0098	1.33416	8.24e-190	cg04406254	45407945	C	T	0.622938	0.0226302	0.00111465	1.85618e-71	3.06698e-69	1.21854e-06	C	T	0.616928	573	-0.0922288	0.0186508	1.02174e-06	0.000242681	0.00315722	C	T	0.625866	433	0.144298	0.103902	0.165675	0.74981	1	C	T	0.628256	499	0.750135	-0.0249298	0.0782364	0.995847	1	C	T	0.577273	376
rs2238681	19	45398817	C	T	0.2883	0.0098	1.33416	8.24e-190	cg24084606	45430113	C	T	0.622938	-0.00383377	0.00110662	0.000566099	0.0343853	0.101009	C	T	0.616928	573	-0.0922288	0.0186508	1.02174e-06	0.000242681	0.00315722	C	T	0.625866	433	0.144298	0.103902	0.165675	0.74981	1	C	T	0.628256	499	0.750135	-0.0249298	0.0782364	0.995847	1	C	T	0.577273	376
rs8106922	19	45401666	A	G	0.2947	0.0098	1.34272	3.8e-198	cg14006774	45179583	A	G	0.62069	-0.00301812	0.00078656	0.000136538	0.03557	0.142212	A	G	0.614311	573	-0.0952833	0.0186027	4.23118e-07	0.000113061	0.0011691	A	G	0.622402	433	0.168552	0.103163	0.103083	0.74981	1	A	G	0.625251	499	0.962761	-0.0036402	0.0779247	0.995847	1	A	G	0.570423	376
rs8106922	19	45401666	A	G	0.2947	0.0098	1.34272	3.8e-198	cg05905309	46364326	A	G	0.62069	-0.00238913	0.000613872	0.00010964	0.00365693	0.175513	A	G	0.614311	573	-0.0952833	0.0186027	4.23118e-07	0.000113061	0.0011691	A	G	0.622402	433	0.168552	0.103163	0.103083	0.74981	1	A	G	0.625251	499	0.962761	-0.0036402	0.0779247	0.995847	1	A	G	0.570423	376
rs8106922	19	45401666	A	G	0.2947	0.0098	1.34272	3.8e-198	cg10754510	44488342	A	G	0.62069	0.00330029	0.00106813	0.00208794	0.0329257	0.149344	A	G	0.614311	573	-0.0952833	0.0186027	4.23118e-07	0.000113061	0.0011691	A	G	0.622402	433	0.168552	0.103163	0.103083	0.74981	1	A	G	0.625251	499	0.962761	-0.0036402	0.0779247	0.995847	1	A	G	0.570423	376
rs8106922	19	45401666	A	G	0.2947	0.0098	1.34272	3.8e-198	cg24904242	45758990	A	G	0.62069	0.00306765	0.000891825	0.000619207	0.0108101	0.0579844	A	G	0.614311	573	-0.0952833	0.0186027	4.23118e-07	0.000113061	0.0011691	A	G	0.622402	433	0.168552	0.103163	0.103083	0.74981	1	A	G	0.625251	499	0.962761	-0.0036402	0.0779247	0.995847	1	A	G	0.570423	376
rs8106922	19	45401666	A	G	0.2947	0.0098	1.34272	3.8e-198	cg04406254	45407945	A	G	0.62069	0.0225729	0.00110969	1.13745e-71	2.03603e-69	1.21854e-06	A	G	0.614311	573	-0.0952833	0.0186027	4.23118e-07	0.000113061	0.0011691	A	G	0.622402	433	0.168552	0.103163	0.103083	0.74981	1	A	G	0.625251	499	0.962761	-0.0036402	0.0779247	0.995847	1	A	G	0.570423	376
rs34878901	19	45402477	C	T	0.2916	0.0098	1.33857	2.79e-195	cg04406254	45407945	C	T	0.622189	0.02282	0.00111607	3.05753e-72	6.56757e-70	1.21854e-06	C	T	0.616928	573	-0.0933381	0.0187301	8.46212e-07	0.000208721	0.0025418	C	T	0.627021	433	0.145443	0.104255	0.163773	0.74981	1	C	T	0.629259	499	0.77961	-0.0219698	0.078467	0.995847	1	C	T	0.576548	376
rs34878901	19	45402477	C	T	0.2916	0.0098	1.33857	2.79e-195	cg14006774	45179583	C	T	0.622189	-0.00317453	0.000791872	6.80189e-05	0.0209416	0.0584728	C	T	0.616928	573	-0.0933381	0.0187301	8.46212e-07	0.000208721	0.0025418	C	T	0.627021	433	0.145443	0.104255	0.163773	0.74981	1	C	T	0.629259	499	0.77961	-0.0219698	0.078467	0.995847	1	C	T	0.576548	376
rs34878901	19	45402477	C	T	0.2916	0.0098	1.33857	2.79e-195	cg24904242	45758990	C	T	0.622189	0.00303858	0.000899026	0.000768285	0.012947	0.0723439	C	T	0.616928	573	-0.0933381	0.0187301	8.46212e-07	0.000208721	0.0025418	C	T	0.627021	433	0.145443	0.104255	0.163773	0.74981	1	C	T	0.629259	499	0.77961	-0.0219698	0.078467	0.995847	1	C	T	0.576548	376
rs34878901	19	45402477	C	T	0.2916	0.0098	1.33857	2.79e-195	cg24084606	45430113	C	T	0.622189	-0.00388468	0.00111089	0.000502494	0.0310978	0.0956036	C	T	0.616928	573	-0.0933381	0.0187301	8.46212e-07	0.000208721	0.0025418	C	T	0.627021	433	0.145443	0.104255	0.163773	0.74981	1	C	T	0.629259	499	0.77961	-0.0219698	0.078467	0.995847	1	C	T	0.576548	376
rs34878901	19	45402477	C	T	0.2916	0.0098	1.33857	2.79e-195	cg10754510	44488342	C	T	0.622189	0.00338263	0.00107616	0.0017463	0.0298534	0.12319	C	T	0.616928	573	-0.0933381	0.0187301	8.46212e-07	0.000208721	0.0025418	C	T	0.627021	433	0.145443	0.104255	0.163773	0.74981	1	C	T	0.629259	499	0.77961	-0.0219698	0.078467	0.995847	1	C	T	0.576548	376
rs34878901	19	45402477	C	T	0.2916	0.0098	1.33857	2.79e-195	cg05905309	46364326	C	T	0.622189	-0.00241911	0.000618571	0.000101586	0.0034225	0.16626	C	T	0.616928	573	-0.0933381	0.0187301	8.46212e-07	0.000208721	0.0025418	C	T	0.627021	433	0.145443	0.104255	0.163773	0.74981	1	C	T	0.629259	499	0.77961	-0.0219698	0.078467	0.995847	1	C	T	0.576548	376
rs1160985	19	45403412	C	T	0.3287	0.0097	1.38916	5.49e-254	cg04406254	45407945	C	T	0.58021	0.0241678	0.00106152	5.66274e-85	3.49898e-82	1.21854e-06	C	T	0.576789	573	-0.108252	0.0186703	1.15016e-08	6.62642e-06	1.31944e-05	C	T	0.580831	433	0.107466	0.103849	0.301377	0.74981	1	C	T	0.584168	499	0.542158	-0.0471588	0.0773101	0.995847	1	C	T	0.529527	376
rs1160985	19	45403412	C	T	0.3287	0.0097	1.38916	5.49e-254	cg05905309	46364326	C	T	0.58021	-0.00211536	0.000616842	0.000643022	0.0208226	0.394756	C	T	0.576789	573	-0.108252	0.0186703	1.15016e-08	6.62642e-06	1.31944e-05	C	T	0.580831	433	0.107466	0.103849	0.301377	0.74981	1	C	T	0.584168	499	0.542158	-0.0471588	0.0773101	0.995847	1	C	T	0.529527	376
rs1160985	19	45403412	C	T	0.3287	0.0097	1.38916	5.49e-254	cg10754510	44488342	C	T	0.58021	0.00335894	0.00107034	0.00177621	0.0302021	0.125481	C	T	0.576789	573	-0.108252	0.0186703	1.15016e-08	6.62642e-06	1.31944e-05	C	T	0.580831	433	0.107466	0.103849	0.301377	0.74981	1	C	T	0.584168	499	0.542158	-0.0471588	0.0773101	0.995847	1	C	T	0.529527	376
rs1160985	19	45403412	C	T	0.3287	0.0097	1.38916	5.49e-254	cg24084606	45430113	C	T	0.58021	-0.00454433	0.0011009	4.13514e-05	0.00491033	0.0268449	C	T	0.576789	573	-0.108252	0.0186703	1.15016e-08	6.62642e-06	1.31944e-05	C	T	0.580831	433	0.107466	0.103849	0.301377	0.74981	1	C	T	0.584168	499	0.542158	-0.0471588	0.0773101	0.995847	1	C	T	0.529527	376
rs1160985	19	45403412	C	T	0.3287	0.0097	1.38916	5.49e-254	cg24904242	45758990	C	T	0.58021	0.00319093	0.000893251	0.000379858	0.00801556	0.0358	C	T	0.576789	573	-0.108252	0.0186703	1.15016e-08	6.62642e-06	1.31944e-05	C	T	0.580831	433	0.107466	0.103849	0.301377	0.74981	1	C	T	0.584168	499	0.542158	-0.0471588	0.0773101	0.995847	1	C	T	0.529527	376
rs1160985	19	45403412	C	T	0.3287	0.0097	1.38916	5.49e-254	cg14006774	45179583	C	T	0.58021	-0.00327978	0.00078681	3.47889e-05	0.0117818	0.0282746	C	T	0.576789	573	-0.108252	0.0186703	1.15016e-08	6.62642e-06	1.31944e-05	C	T	0.580831	433	0.107466	0.103849	0.301377	0.74981	1	C	T	0.584168	499	0.542158	-0.0471588	0.0773101	0.995847	1	C	T	0.529527	376
rs1160985	19	45403412	C	T	0.3287	0.0097	1.38916	5.49e-254	cg23184690	45429771	C	T	0.58021	-0.00372292	0.00105451	0.000443873	0.0427711	0.121631	C	T	0.576789	573	-0.108252	0.0186703	1.15016e-08	6.62642e-06	1.31944e-05	C	T	0.580831	433	0.107466	0.103849	0.301377	0.74981	1	C	T	0.584168	499	0.542158	-0.0471588	0.0773101	0.995847	1	C	T	0.529527	376
rs760136	19	45403858	A	G	0.3288	0.0097	1.3893	3.92e-254	cg04406254	45407945	A	G	0.57946	0.0240835	0.00105762	5.3589e-85	3.49898e-82	1.21854e-06	A	G	0.575044	573	-0.107399	0.0186743	1.49472e-08	6.62642e-06	1.66414e-05	A	G	0.579677	433	0.105639	0.104002	0.310369	0.74981	1	A	G	0.583166	499	0.529562	-0.0486962	0.0774012	0.995847	1	A	G	0.52958	376
rs760136	19	45403858	A	G	0.3288	0.0097	1.3893	3.92e-254	cg23184690	45429771	A	G	0.57946	-0.00369035	0.00105082	0.000475512	0.0427711	0.125605	A	G	0.575044	573	-0.107399	0.0186743	1.49472e-08	6.62642e-06	1.66414e-05	A	G	0.579677	433	0.105639	0.104002	0.310369	0.74981	1	A	G	0.583166	499	0.529562	-0.0486962	0.0774012	0.995847	1	A	G	0.52958	376
rs760136	19	45403858	A	G	0.3288	0.0097	1.3893	3.92e-254	cg24084606	45430113	A	G	0.57946	-0.00456828	0.00109669	3.52256e-05	0.0046216	0.0246547	A	G	0.575044	573	-0.107399	0.0186743	1.49472e-08	6.62642e-06	1.66414e-05	A	G	0.579677	433	0.105639	0.104002	0.310369	0.74981	1	A	G	0.583166	499	0.529562	-0.0486962	0.0774012	0.995847	1	A	G	0.52958	376
rs760136	19	45403858	A	G	0.3288	0.0097	1.3893	3.92e-254	cg10754510	44488342	A	G	0.57946	0.00341513	0.00106616	0.00142499	0.0252157	0.0988032	A	G	0.575044	573	-0.107399	0.0186743	1.49472e-08	6.62642e-06	1.66414e-05	A	G	0.579677	433	0.105639	0.104002	0.310369	0.74981	1	A	G	0.583166	499	0.529562	-0.0486962	0.0774012	0.995847	1	A	G	0.52958	376
rs760136	19	45403858	A	G	0.3288	0.0097	1.3893	3.92e-254	cg24904242	45758990	A	G	0.57946	0.0031487	0.000890207	0.000433202	0.00868791	0.040586	A	G	0.575044	573	-0.107399	0.0186743	1.49472e-08	6.62642e-06	1.66414e-05	A	G	0.579677	433	0.105639	0.104002	0.310369	0.74981	1	A	G	0.583166	499	0.529562	-0.0486962	0.0774012	0.995847	1	A	G	0.52958	376
rs760136	19	45403858	A	G	0.3288	0.0097	1.3893	3.92e-254	cg14006774	45179583	A	G	0.57946	-0.00328133	0.000783896	3.22807e-05	0.0117818	0.026405	A	G	0.575044	573	-0.107399	0.0186743	1.49472e-08	6.62642e-06	1.66414e-05	A	G	0.579677	433	0.105639	0.104002	0.310369	0.74981	1	A	G	0.583166	499	0.529562	-0.0486962	0.0774012	0.995847	1	A	G	0.52958	376
rs741780	19	45404431	C	T	-0.3262	0.0097	0.721661	7.17e-249	cg05905309	46364326	T	C	0.58021	-0.00197919	0.000614785	0.00134838	0.0408851	0.525225	T	C	0.575916	573	-0.107168	0.0186554	1.54992e-08	6.62642e-06	1.72234e-05	T	C	0.580831	433	0.107466	0.103849	0.301377	0.74981	1	T	C	0.584168	499	0.542158	-0.0471588	0.0773101	0.995847	1	T	C	0.52957	376
rs741780	19	45404431	C	T	-0.3262	0.0097	0.721661	7.17e-249	cg04406254	45407945	T	C	0.58021	0.0240571	0.00105704	6.28582e-85	3.49898e-82	1.21854e-06	T	C	0.575916	573	-0.107168	0.0186554	1.54992e-08	6.62642e-06	1.72234e-05	T	C	0.580831	433	0.107466	0.103849	0.301377	0.74981	1	T	C	0.584168	499	0.542158	-0.0471588	0.0773101	0.995847	1	T	C	0.52957	376
rs741780	19	45404431	C	T	-0.3262	0.0097	0.721661	7.17e-249	cg10754510	44488342	T	C	0.58021	0.00343474	0.00106521	0.00132481	0.0252157	0.0913428	T	C	0.575916	573	-0.107168	0.0186554	1.54992e-08	6.62642e-06	1.72234e-05	T	C	0.580831	433	0.107466	0.103849	0.301377	0.74981	1	T	C	0.584168	499	0.542158	-0.0471588	0.0773101	0.995847	1	T	C	0.52957	376
rs741780	19	45404431	C	T	-0.3262	0.0097	0.721661	7.17e-249	cg24904242	45758990	T	C	0.58021	0.00314855	0.000889493	0.000428918	0.00868791	0.0401976	T	C	0.575916	573	-0.107168	0.0186554	1.54992e-08	6.62642e-06	1.72234e-05	T	C	0.580831	433	0.107466	0.103849	0.301377	0.74981	1	T	C	0.584168	499	0.542158	-0.0471588	0.0773101	0.995847	1	T	C	0.52957	376
rs741780	19	45404431	C	T	-0.3262	0.0097	0.721661	7.17e-249	cg24084606	45430113	T	C	0.58021	-0.00452099	0.0010961	4.19175e-05	0.00491033	0.0270387	T	C	0.575916	573	-0.107168	0.0186554	1.54992e-08	6.62642e-06	1.72234e-05	T	C	0.580831	433	0.107466	0.103849	0.301377	0.74981	1	T	C	0.584168	499	0.542158	-0.0471588	0.0773101	0.995847	1	T	C	0.52957	376
rs741780	19	45404431	C	T	-0.3262	0.0097	0.721661	7.17e-249	cg23184690	45429771	T	C	0.58021	-0.00370243	0.00104991	0.00045062	0.0427711	0.1225	T	C	0.575916	573	-0.107168	0.0186554	1.54992e-08	6.62642e-06	1.72234e-05	T	C	0.580831	433	0.107466	0.103849	0.301377	0.74981	1	T	C	0.584168	499	0.542158	-0.0471588	0.0773101	0.995847	1	T	C	0.52957	376
rs741780	19	45404431	C	T	-0.3262	0.0097	0.721661	7.17e-249	cg14006774	45179583	T	C	0.58021	-0.00331403	0.000783052	2.64468e-05	0.0117818	0.022315	T	C	0.575916	573	-0.107168	0.0186554	1.54992e-08	6.62642e-06	1.72234e-05	T	C	0.580831	433	0.107466	0.103849	0.301377	0.74981	1	T	C	0.584168	499	0.542158	-0.0471588	0.0773101	0.995847	1	T	C	0.52957	376
rs405697	19	45404691	A	G	-0.272	0.0111	0.761854	8.33e-132	cg04406254	45407945	G	A	0.721139	-0.0123544	0.00144947	1.06658e-16	1.04137e-14	1.21854e-06	A	G	0.28534	573	-0.117647	0.0196858	4.18212e-09	2.97999e-06	1.17934e-05	A	G	0.286374	433	0.0458391	0.109224	0.674947	0.763666	1	A	G	0.289579	499	0.394247	-0.068844	0.0807345	0.995847	1	A	G	0.291992	376
rs405697	19	45404691	A	G	-0.272	0.0111	0.761854	8.33e-132	cg24084606	45430113	G	A	0.721139	0.00482132	0.0011842	5.24553e-05	0.00573511	0.0304367	A	G	0.28534	573	-0.117647	0.0196858	4.18212e-09	2.97999e-06	1.17934e-05	A	G	0.286374	433	0.0458391	0.109224	0.674947	0.763666	1	A	G	0.289579	499	0.394247	-0.068844	0.0807345	0.995847	1	A	G	0.291992	376
rs405697	19	45404691	A	G	-0.272	0.0111	0.761854	8.33e-132	cg24904242	45758990	G	A	0.721139	-0.00339165	0.000960726	0.000444187	0.00883519	0.0415851	A	G	0.28534	573	-0.117647	0.0196858	4.18212e-09	2.97999e-06	1.17934e-05	A	G	0.286374	433	0.0458391	0.109224	0.674947	0.763666	1	A	G	0.289579	499	0.394247	-0.068844	0.0807345	0.995847	1	A	G	0.291992	376
rs1038025	19	45404972	C	T	-0.3288	0.0097	0.719787	9.11e-253	cg10754510	44488342	T	C	0.580959	0.00337042	0.00106795	0.00167297	0.0288552	0.117583	T	C	0.575916	573	-0.107168	0.0186554	1.54992e-08	6.62642e-06	1.72234e-05	T	C	0.580831	433	0.107466	0.103849	0.301377	0.74981	1	T	C	0.584168	499	0.542158	-0.0471588	0.0773101	0.995847	1	T	C	0.529872	376
rs1038025	19	45404972	C	T	-0.3288	0.0097	0.719787	9.11e-253	cg24084606	45430113	T	C	0.580959	-0.00452097	0.00109862	4.36302e-05	0.00493473	0.0276172	T	C	0.575916	573	-0.107168	0.0186554	1.54992e-08	6.62642e-06	1.72234e-05	T	C	0.580831	433	0.107466	0.103849	0.301377	0.74981	1	T	C	0.584168	499	0.542158	-0.0471588	0.0773101	0.995847	1	T	C	0.529872	376
rs1038025	19	45404972	C	T	-0.3288	0.0097	0.719787	9.11e-253	cg14006774	45179583	T	C	0.580959	-0.00330039	0.00078494	2.97871e-05	0.0117818	0.0246113	T	C	0.575916	573	-0.107168	0.0186554	1.54992e-08	6.62642e-06	1.72234e-05	T	C	0.580831	433	0.107466	0.103849	0.301377	0.74981	1	T	C	0.584168	499	0.542158	-0.0471588	0.0773101	0.995847	1	T	C	0.529872	376
rs1038025	19	45404972	C	T	-0.3288	0.0097	0.719787	9.11e-253	cg24904242	45758990	T	C	0.580959	0.00307404	0.000891918	0.000604096	0.0107003	0.0565407	T	C	0.575916	573	-0.107168	0.0186554	1.54992e-08	6.62642e-06	1.72234e-05	T	C	0.580831	433	0.107466	0.103849	0.301377	0.74981	1	T	C	0.584168	499	0.542158	-0.0471588	0.0773101	0.995847	1	T	C	0.529872	376
rs1038025	19	45404972	C	T	-0.3288	0.0097	0.719787	9.11e-253	cg04406254	45407945	T	C	0.580959	0.0239955	0.0010634	7.42313e-84	2.65748e-81	1.21854e-06	T	C	0.575916	573	-0.107168	0.0186554	1.54992e-08	6.62642e-06	1.72234e-05	T	C	0.580831	433	0.107466	0.103849	0.301377	0.74981	1	T	C	0.584168	499	0.542158	-0.0471588	0.0773101	0.995847	1	T	C	0.529872	376
rs1038026	19	45405062	A	G	0.3288	0.0097	1.3893	1.01e-252	cg05905309	46364326	A	G	0.578711	-0.00197852	0.000614252	0.00134052	0.0408851	0.523933	A	G	0.575916	573	-0.108454	0.0186329	1.01354e-08	6.49985e-06	1.19171e-05	A	G	0.581986	433	0.106458	0.103694	0.305208	0.74981	1	A	G	0.58517	499	0.557221	-0.0453781	0.0772535	0.995847	1	A	G	0.529508	376
rs1038026	19	45405062	A	G	0.3288	0.0097	1.3893	1.01e-252	cg24904242	45758990	A	G	0.578711	0.00320034	0.000888432	0.000339383	0.0073533	0.0322428	A	G	0.575916	573	-0.108454	0.0186329	1.01354e-08	6.49985e-06	1.19171e-05	A	G	0.581986	433	0.106458	0.103694	0.305208	0.74981	1	A	G	0.58517	499	0.557221	-0.0453781	0.0772535	0.995847	1	A	G	0.529508	376
rs1038026	19	45405062	A	G	0.3288	0.0097	1.3893	1.01e-252	cg23184690	45429771	A	G	0.578711	-0.00374878	0.00104874	0.000376616	0.0427711	0.112268	A	G	0.575916	573	-0.108454	0.0186329	1.01354e-08	6.49985e-06	1.19171e-05	A	G	0.581986	433	0.106458	0.103694	0.305208	0.74981	1	A	G	0.58517	499	0.557221	-0.0453781	0.0772535	0.995847	1	A	G	0.529508	376
rs1038026	19	45405062	A	G	0.3288	0.0097	1.3893	1.01e-252	cg10754510	44488342	A	G	0.578711	0.00348302	0.00106405	0.0011186	0.0231755	0.0763233	A	G	0.575916	573	-0.108454	0.0186329	1.01354e-08	6.49985e-06	1.19171e-05	A	G	0.581986	433	0.106458	0.103694	0.305208	0.74981	1	A	G	0.58517	499	0.557221	-0.0453781	0.0772535	0.995847	1	A	G	0.529508	376
rs1038026	19	45405062	A	G	0.3288	0.0097	1.3893	1.01e-252	cg14006774	45179583	A	G	0.578711	-0.00328346	0.000782558	3.09408e-05	0.0117818	0.0254329	A	G	0.575916	573	-0.108454	0.0186329	1.01354e-08	6.49985e-06	1.19171e-05	A	G	0.581986	433	0.106458	0.103694	0.305208	0.74981	1	A	G	0.58517	499	0.557221	-0.0453781	0.0772535	0.995847	1	A	G	0.529508	376
rs1038026	19	45405062	A	G	0.3288	0.0097	1.3893	1.01e-252	cg04406254	45407945	A	G	0.578711	0.023946	0.00105927	4.39182e-84	1.88672e-81	1.21854e-06	A	G	0.575916	573	-0.108454	0.0186329	1.01354e-08	6.49985e-06	1.19171e-05	A	G	0.581986	433	0.106458	0.103694	0.305208	0.74981	1	A	G	0.58517	499	0.557221	-0.0453781	0.0772535	0.995847	1	A	G	0.529508	376
rs1038026	19	45405062	A	G	0.3288	0.0097	1.3893	1.01e-252	cg24084606	45430113	A	G	0.578711	-0.00443766	0.00109565	5.72949e-05	0.00606217	0.0318872	A	G	0.575916	573	-0.108454	0.0186329	1.01354e-08	6.49985e-06	1.19171e-05	A	G	0.581986	433	0.106458	0.103694	0.305208	0.74981	1	A	G	0.58517	499	0.557221	-0.0453781	0.0772535	0.995847	1	A	G	0.529508	376
rs7259620	19	45407788	A	G	-0.3311	0.0097	0.718133	4.96e-256	cg10754510	44488342	G	A	0.581709	0.00338652	0.00106388	0.00152563	0.0265509	0.10638	G	A	0.577661	573	-0.107093	0.0185948	1.42843e-08	6.62642e-06	1.59534e-05	G	A	0.580831	433	0.107466	0.103849	0.301377	0.74981	1	G	A	0.584168	499	0.542158	-0.0471588	0.0773101	0.995847	1	G	A	0.529403	376
rs7259620	19	45407788	A	G	-0.3311	0.0097	0.718133	4.96e-256	cg23184690	45429771	G	A	0.581709	-0.00368688	0.00104844	0.000467406	0.0427711	0.124612	G	A	0.577661	573	-0.107093	0.0185948	1.42843e-08	6.62642e-06	1.59534e-05	G	A	0.580831	433	0.107466	0.103849	0.301377	0.74981	1	G	A	0.584168	499	0.542158	-0.0471588	0.0773101	0.995847	1	G	A	0.529403	376
rs7259620	19	45407788	A	G	-0.3311	0.0097	0.718133	4.96e-256	cg24084606	45430113	G	A	0.581709	-0.00441063	0.00109515	6.30019e-05	0.00645769	0.0335262	G	A	0.577661	573	-0.107093	0.0185948	1.42843e-08	6.62642e-06	1.59534e-05	G	A	0.580831	433	0.107466	0.103849	0.301377	0.74981	1	G	A	0.584168	499	0.542158	-0.0471588	0.0773101	0.995847	1	G	A	0.529403	376
rs7259620	19	45407788	A	G	-0.3311	0.0097	0.718133	4.96e-256	cg14006774	45179583	G	A	0.581709	-0.00342953	0.000781124	1.31826e-05	0.0117818	0.014511	G	A	0.577661	573	-0.107093	0.0185948	1.42843e-08	6.62642e-06	1.59534e-05	G	A	0.580831	433	0.107466	0.103849	0.301377	0.74981	1	G	A	0.584168	499	0.542158	-0.0471588	0.0773101	0.995847	1	G	A	0.529403	376
rs7259620	19	45407788	A	G	-0.3311	0.0097	0.718133	4.96e-256	cg04406254	45407945	G	A	0.581709	0.0240205	0.00105557	6.51579e-85	3.49898e-82	1.21854e-06	G	A	0.577661	573	-0.107093	0.0185948	1.42843e-08	6.62642e-06	1.59534e-05	G	A	0.580831	433	0.107466	0.103849	0.301377	0.74981	1	G	A	0.584168	499	0.542158	-0.0471588	0.0773101	0.995847	1	G	A	0.529403	376
rs7259620	19	45407788	A	G	-0.3311	0.0097	0.718133	4.96e-256	cg05905309	46364326	G	A	0.581709	-0.00197367	0.000613906	0.00136886	0.0411322	0.528572	G	A	0.577661	573	-0.107093	0.0185948	1.42843e-08	6.62642e-06	1.59534e-05	G	A	0.580831	433	0.107466	0.103849	0.301377	0.74981	1	G	A	0.584168	499	0.542158	-0.0471588	0.0773101	0.995847	1	G	A	0.529403	376
rs7259620	19	45407788	A	G	-0.3311	0.0097	0.718133	4.96e-256	cg24904242	45758990	G	A	0.581709	0.00306047	0.000888647	0.000609797	0.010723	0.0570849	G	A	0.577661	573	-0.107093	0.0185948	1.42843e-08	6.62642e-06	1.59534e-05	G	A	0.580831	433	0.107466	0.103849	0.301377	0.74981	1	G	A	0.584168	499	0.542158	-0.0471588	0.0773101	0.995847	1	G	A	0.529403	376
rs405509	19	45408836	T	G	0.2722	0.0095	1.31285	1.05e-181	cg04406254	45407945	T	G	0.501499	0.0211913	0.00113101	4.79444e-63	6.86563e-61	1.21854e-06	T	G	0.502618	573	-0.119232	0.0181984	1.3418e-10	2.86832e-07	1.17934e-05	T	G	0.505774	433	0.0537782	0.103903	0.60504	0.758037	1	T	G	0.509018	499	0.512967	-0.0502463	0.0767447	0.995847	1	T	G	0.463952	376
rs405509	19	45408836	T	G	0.2722	0.0095	1.31285	1.05e-181	cg14006774	45179583	T	G	0.501499	-0.00293546	0.000778079	0.000176122	0.0426048	0.198102	T	G	0.502618	573	-0.119232	0.0181984	1.3418e-10	2.86832e-07	1.17934e-05	T	G	0.505774	433	0.0537782	0.103903	0.60504	0.758037	1	T	G	0.509018	499	0.512967	-0.0502463	0.0767447	0.995847	1	T	G	0.463952	376
rs405509	19	45408836	T	G	0.2722	0.0095	1.31285	1.05e-181	cg24084606	45430113	T	G	0.501499	-0.00449821	0.00108604	3.89658e-05	0.00491033	0.0260131	T	G	0.502618	573	-0.119232	0.0181984	1.3418e-10	2.86832e-07	1.17934e-05	T	G	0.505774	433	0.0537782	0.103903	0.60504	0.758037	1	T	G	0.509018	499	0.512967	-0.0502463	0.0767447	0.995847	1	T	G	0.463952	376
rs769450	19	45410444	A	G	-0.2958	0.0099	0.743936	1.19e-197	cg04406254	45407945	G	A	0.61994	0.0231833	0.0011331	2.59229e-72	6.18692e-70	1.21854e-06	G	A	0.617801	573	-0.0927322	0.0190443	1.4782e-06	0.000338561	0.0049291	G	A	0.618938	433	0.153285	0.104429	0.142939	0.74981	1	G	A	0.622244	499	0.847231	-0.0151311	0.0784976	0.995847	1	G	A	0.569775	376
rs769450	19	45410444	A	G	-0.2958	0.0099	0.743936	1.19e-197	cg10754510	44488342	G	A	0.61994	0.00353127	0.00109239	0.00128817	0.0252157	0.0886382	G	A	0.617801	573	-0.0927322	0.0190443	1.4782e-06	0.000338561	0.0049291	G	A	0.618938	433	0.153285	0.104429	0.142939	0.74981	1	G	A	0.622244	499	0.847231	-0.0151311	0.0784976	0.995847	1	G	A	0.569775	376
rs769450	19	45410444	A	G	-0.2958	0.0099	0.743936	1.19e-197	cg24904242	45758990	G	A	0.61994	0.00315604	0.000912612	0.000578921	0.0103973	0.0541447	G	A	0.617801	573	-0.0927322	0.0190443	1.4782e-06	0.000338561	0.0049291	G	A	0.618938	433	0.153285	0.104429	0.142939	0.74981	1	G	A	0.622244	499	0.847231	-0.0151311	0.0784976	0.995847	1	G	A	0.569775	376
rs769450	19	45410444	A	G	-0.2958	0.0099	0.743936	1.19e-197	cg24084606	45430113	G	A	0.61994	-0.00422748	0.00112657	0.000190588	0.0172629	0.0597637	G	A	0.617801	573	-0.0927322	0.0190443	1.4782e-06	0.000338561	0.0049291	G	A	0.618938	433	0.153285	0.104429	0.142939	0.74981	1	G	A	0.622244	499	0.847231	-0.0151311	0.0784976	0.995847	1	G	A	0.569775	376
rs769450	19	45410444	A	G	-0.2958	0.0099	0.743936	1.19e-197	cg05905309	46364326	G	A	0.61994	-0.00228319	0.000629169	0.000306824	0.0101324	0.30781	G	A	0.617801	573	-0.0927322	0.0190443	1.4782e-06	0.000338561	0.0049291	G	A	0.618938	433	0.153285	0.104429	0.142939	0.74981	1	G	A	0.622244	499	0.847231	-0.0151311	0.0784976	0.995847	1	G	A	0.569775	376
rs439401	19	45414451	C	T	0.3113	0.0101	1.3652	4.12e-210	cg23184690	45429771	C	T	0.625187	0.00434896	0.00109933	8.4535e-05	0.0154622	0.0518959	T	C	0.38918	573	-0.120905	0.0190908	5.10876e-10	8.19061e-07	1.17934e-05	T	C	0.381062	433	0.0059437	0.105633	0.955157	0.78082	1	T	C	0.387776	499	0.920128	0.00786646	0.0784086	0.995847	1	T	C	0.37868	376
rs439401	19	45414451	C	T	0.3113	0.0101	1.3652	4.12e-210	cg23696132	46273771	C	T	0.625187	0.0125956	0.00410619	0.00224779	0.0194789	0.187858	T	C	0.38918	573	-0.120905	0.0190908	5.10876e-10	8.19061e-07	1.17934e-05	T	C	0.381062	433	0.0059437	0.105633	0.955157	0.78082	1	T	C	0.387776	499	0.920128	0.00786646	0.0784086	0.995847	1	T	C	0.37868	376
rs439401	19	45414451	C	T	0.3113	0.0101	1.3652	4.12e-210	cg24084606	45430113	C	T	0.625187	0.00879956	0.00111342	1.15442e-14	3.44226e-12	8.58571e-06	T	C	0.38918	573	-0.120905	0.0190908	5.10876e-10	8.19061e-07	1.17934e-05	T	C	0.381062	433	0.0059437	0.105633	0.955157	0.78082	1	T	C	0.387776	499	0.920128	0.00786646	0.0784086	0.995847	1	T	C	0.37868	376
rs439401	19	45414451	C	T	0.3113	0.0101	1.3652	4.12e-210	cg04406254	45407945	C	T	0.625187	-0.010883	0.00142249	7.17189e-14	5.31215e-12	1.21854e-06	T	C	0.38918	573	-0.120905	0.0190908	5.10876e-10	8.19061e-07	1.17934e-05	T	C	0.381062	433	0.0059437	0.105633	0.955157	0.78082	1	T	C	0.387776	499	0.920128	0.00786646	0.0784086	0.995847	1	T	C	0.37868	376
rs483082	19	45416178	T	G	0.6388	0.014	1.89421	0	cg27309253	44488327	G	T	0.775862	-0.00464753	0.00139738	0.000930574	0.0236214	0.0576115	G	T	0.789703	573	-0.0951415	0.0232172	4.81876e-05	0.00908902	0.0462937	G	T	0.786374	433	-0.15808	0.127692	0.216454	0.74981	1	G	T	0.788577	499	0.582195	-0.0519244	0.0943118	0.995847	1	G	T	0.796275	376
rs483082	19	45416178	T	G	0.6388	0.014	1.89421	0	cg23270113	45417587	G	T	0.775862	-0.0134842	0.00296018	6.24255e-06	0.00547437	0.0136047	G	T	0.789703	573	-0.0951415	0.0232172	4.81876e-05	0.00908902	0.0462937	G	T	0.786374	433	-0.15808	0.127692	0.216454	0.74981	1	G	T	0.788577	499	0.582195	-0.0519244	0.0943118	0.995847	1	G	T	0.796275	376
rs483082	19	45416178	T	G	0.6388	0.014	1.89421	0	cg04406254	45407945	G	T	0.775862	-0.00856146	0.00168536	4.93101e-07	1.2461e-05	0.000137383	G	T	0.789703	573	-0.0951415	0.0232172	4.81876e-05	0.00908902	0.0462937	G	T	0.786374	433	-0.15808	0.127692	0.216454	0.74981	1	G	T	0.788577	499	0.582195	-0.0519244	0.0943118	0.995847	1	G	T	0.796275	376
rs584007	19	45416478	A	G	-0.3125	0.0101	0.731616	2.33e-209	cg24084606	45430113	G	A	0.628935	0.00915297	0.00112119	1.67029e-15	5.47856e-13	8.58571e-06	A	G	0.385689	573	-0.119817	0.0192107	9.08857e-10	1.1657e-06	1.17934e-05	A	G	0.379908	433	-0.0275047	0.106116	0.79562	0.763666	1	A	G	0.38477	499	0.884527	0.0114477	0.07878	0.995847	1	A	G	0.380302	376
rs584007	19	45416478	A	G	-0.3125	0.0101	0.731616	2.33e-209	cg23696132	46273771	G	A	0.628935	0.0123801	0.00414845	0.0029485	0.0250611	0.222833	A	G	0.385689	573	-0.119817	0.0192107	9.08857e-10	1.1657e-06	1.17934e-05	A	G	0.379908	433	-0.0275047	0.106116	0.79562	0.763666	1	A	G	0.38477	499	0.884527	0.0114477	0.07878	0.995847	1	A	G	0.380302	376
rs584007	19	45416478	A	G	-0.3125	0.0101	0.731616	2.33e-209	cg04406254	45407945	G	A	0.628935	-0.0108094	0.00143869	1.89674e-13	1.27319e-11	1.21854e-06	A	G	0.385689	573	-0.119817	0.0192107	9.08857e-10	1.1657e-06	1.17934e-05	A	G	0.379908	433	-0.0275047	0.106116	0.79562	0.763666	1	A	G	0.38477	499	0.884527	0.0114477	0.07878	0.995847	1	A	G	0.380302	376
rs584007	19	45416478	A	G	-0.3125	0.0101	0.731616	2.33e-209	cg23184690	45429771	G	A	0.628935	0.00438737	0.00111026	8.60391e-05	0.0154622	0.0523519	A	G	0.385689	573	-0.119817	0.0192107	9.08857e-10	1.1657e-06	1.17934e-05	A	G	0.379908	433	-0.0275047	0.106116	0.79562	0.763666	1	A	G	0.38477	499	0.884527	0.0114477	0.07878	0.995847	1	A	G	0.380302	376
rs438811	19	45416741	C	T	-0.6389	0.014	0.527873	0	cg27309253	44488327	C	T	0.775862	-0.00464753	0.00139738	0.000930574	0.0236214	0.0576115	C	T	0.789703	573	-0.0951415	0.0232172	4.81876e-05	0.00908902	0.0462937	C	T	0.786374	433	-0.15808	0.127692	0.216453	0.74981	1	C	T	0.788577	499	0.582195	-0.0519244	0.0943118	0.995847	1	C	T	0.796661	376
rs438811	19	45416741	C	T	-0.6389	0.014	0.527873	0	cg23270113	45417587	C	T	0.775862	-0.0134842	0.00296018	6.24255e-06	0.00547437	0.0136047	C	T	0.789703	573	-0.0951415	0.0232172	4.81876e-05	0.00908902	0.0462937	C	T	0.786374	433	-0.15808	0.127692	0.216453	0.74981	1	C	T	0.788577	499	0.582195	-0.0519244	0.0943118	0.995847	1	C	T	0.796661	376
rs438811	19	45416741	C	T	-0.6389	0.014	0.527873	0	cg04406254	45407945	C	T	0.775862	-0.00856146	0.00168536	4.93101e-07	1.2461e-05	0.000137383	C	T	0.789703	573	-0.0951415	0.0232172	4.81876e-05	0.00908902	0.0462937	C	T	0.786374	433	-0.15808	0.127692	0.216453	0.74981	1	C	T	0.788577	499	0.582195	-0.0519244	0.0943118	0.995847	1	C	T	0.796661	376
rs5117	19	45418790	C	T	0.637	0.014	1.8908	0	cg27309253	44488327	T	C	0.776612	-0.00465693	0.00139134	0.000863411	0.0223608	0.0551575	T	C	0.791449	573	-0.0947114	0.0232392	5.29111e-05	0.00952094	0.0475452	T	C	0.786374	433	-0.152968	0.127322	0.2303	0.74981	1	T	C	0.788577	499	0.559148	-0.0551303	0.0943169	0.995847	1	T	C	0.795262	376
rs5117	19	45418790	C	T	0.637	0.014	1.8908	0	cg04406254	45407945	T	C	0.776612	-0.00840782	0.00167917	7.11132e-07	1.73581e-05	0.00020621	T	C	0.791449	573	-0.0947114	0.0232392	5.29111e-05	0.00952094	0.0475452	T	C	0.786374	433	-0.152968	0.127322	0.2303	0.74981	1	T	C	0.788577	499	0.559148	-0.0551303	0.0943169	0.995847	1	T	C	0.795262	376
rs5117	19	45418790	C	T	0.637	0.014	1.8908	0	cg23270113	45417587	T	C	0.776612	-0.0138007	0.00294507	3.38952e-06	0.00547437	0.00868187	T	C	0.791449	573	-0.0947114	0.0232392	5.29111e-05	0.00952094	0.0475452	T	C	0.786374	433	-0.152968	0.127322	0.2303	0.74981	1	T	C	0.788577	499	0.559148	-0.0551303	0.0943169	0.995847	1	T	C	0.795262	376
[truncated: 17 more columns]
