# Supplementary material for: Identification of a specific APOE transcript and functional elements associated with Alzheimer’s disease
Source: Mol Neurodegener. 2024 Aug 29;19:63. doi: 10.1186/s13024-024-00751-7 (PMC11361112; doi:10.1186/s13024-024-00751-7)
Supplement: Supplementary file 2 — Supplementary Tables: Table S1. Summary statistics for each RNA-Seq dataset. Supplementary Table S2. Analysis models. Supplementary Table S3. APOE genotypes are derived from two APOE SNPs. Supplementary Table S4. APOE expression trajectory during brain development in BrainSpan data. Supplementary Table S5. Summary statistics of GWAS, eQTL, mQTL across DLPFC, PCC, and AC brain regions at the APOE locus. Supplementary Table S6. Association of candidate SNPs with APOE gene level expression. Supplementary Table S7. Association of candidate SNPs with abundance of specific APOE gene transcripts. Supplementary Table S8. Association of APOE2,3,4 determining SNPs (rs429358 and rs7412) with features including APOE gene expression, APOE transcripts expression, and DNA methylation. Supplementary Table S9. Differential analysis of APOE gene between Alzheimer’s disease and controls across ROSMAP DLPFC, AC, and PCC brain regions; between schizophrenia/bipolar disorders/major depression disorders (MDD) and controls in LIBD Caucasian and African Americans. Supplementary Table S10. Differential analysis of junction between APOE exon 1 and exon 2 between Alzheimer's disease and controls across ROSMAP DLPFC, AC, and PCC brain regions; between schizophrenia/bipolar disorders/major depression disorders (MDD) and controls in LIBD Caucasian and African Americans. Supplementary Table S11. APOE expression trajectory during brain development in LIBD data. Supplementary Table S12. Signal peptide prediction of APOE transcripts. Supplementary Table S13. APOE positive selection LRT and positive selection sites. Supplementary Table S14. Differential expression ofAPOE gene in six major brain cell types across diverse diagnoses. Supplementary Table S15. Transcriptional factors binding to our candidate SNPs. Supplementary Table S16. Summary-based Mendelian randomization (SMR) of rs157580 and rs439401 with APOE jxn1.2.2 transcript. Supplementary Table S17. GWAS summary statistics of candidate SNPs. [file 13024_2024_751_MOESM2_ESM.zip › table.S6.6 SNPs X gene.xlsx]

## Sheet: Sheet1
Supplementary Table S6. Association of candidate SNPs with APOE gene level expression
Brain collection: ROSMAP, The Religious Orders Study (ROS) and the Memory and Aging Project (MAP); LIBD, Lieber Institute for Brain Development
Ancestry: EA, European Ancestry; AA, African American
Brain region: DLPFC, dorsolateral prefrontal cortex; PCC, posterior cingulate cortex; AC, anterior cingulate cortex
APOE gene ID: ENSG00000130203
Study	BrainRegion	SNP	COUNTED	ALT	MAF	N	GlobalAncestry_Beta	GlobalAncestry_P	GlobalAncestry_qvalue	GlobalAncestry_Power	LocalAncestry_P	Conditional_P
ROSMAP	AC	rs157580	G	A	0.407621	155/203/75	-0.0155286	0.210059	0.883931	0.0648838	0.203968	0.210059
ROSMAP	DLPFC	rs157580	G	A	0.417976	199/269/105	-0.00944327	0.465121	0.991852	0.0215822	0.697509	0.465121
ROSMAP	PCC	rs157580	G	A	0.41483	176/232/91	0.0115709	0.415852	0.944957	0.0252362	0.323806	0.415852
LIBD_AA	DLPFC	rs157580	G	A	0.187799	139/73/4	-0.00174115	0.95885	0.857905	0.0063208	0.317601	0.95885
LIBD_EA	DLPFC	rs157580	G	A	0.38208	139/187/50	-0.0293894	0.140568	0.740139	0.11061	0.124164	0.140568
ROSMAP	AC	rs1871046	T	C	0.393764	69/203/161	-0.0043744	0.728763	0.97182	0.00939649	0.684732	0.728763
ROSMAP	DLPFC	rs1871046	T	C	0.394415	87/278/208	0.00928499	0.49085	0.991852	0.0206901	0.611683	0.49085
ROSMAP	PCC	rs1871046	T	C	0.392786	82/228/189	-0.0182711	0.21061	0.944957	0.0641822	0.149684	0.21061
LIBD_AA	DLPFC	rs1871046	T	C	0.187697	6/69/141	-0.0172385	0.608392	0.818744	0.0138753	0.820848	0.608392
LIBD_EA	DLPFC	rs1871046	T	C	0.416091	65/184/127	0.0292216	0.123718	0.740134	0.113109	0.113398	0.123718
ROSMAP	AC	rs1871047	A	G	0.394919	69/204/160	-0.00332627	0.792014	0.975328	0.00803924	0.745078	0.792014
ROSMAP	DLPFC	rs1871047	A	G	0.393543	87/277/209	0.009343	0.487674	0.991852	0.0208849	0.616915	0.487674
ROSMAP	PCC	rs1871047	A	G	0.392786	82/228/189	-0.0162314	0.266176	0.944957	0.0488592	0.19283	0.266176
LIBD_AA	DLPFC	rs1871047	A	G	0.190877	6/70/140	-0.0166707	0.633835	0.822767	0.0134391	0.874103	0.633835
LIBD_EA	DLPFC	rs1871047	A	G	0.417555	65/184/127	0.0292216	0.124086	0.740134	0.113257	0.113691	0.124086
ROSMAP	AC	rs439401	T	C	0.381062	164/208/61	-0.0132437	0.309847	0.898276	0.0439615	0.304987	0.309847
ROSMAP	DLPFC	rs439401	T	C	0.38918	207/286/80	0.00474688	0.732305	0.991852	0.009594	0.656459	0.732305
ROSMAP	PCC	rs439401	T	C	0.387776	183/245/71	0.0254887	0.0929866	0.944957	0.148458	0.0757012	0.0929866
LIBD_AA	DLPFC	rs439401	T	C	0.171215	148/62/6	0.020724	0.556034	0.814803	0.0168264	0.97309	0.556034
LIBD_EA	DLPFC	rs439401	T	C	0.378679	134/199/43	-0.0221583	0.274621	0.816929	0.0550093	0.236246	0.274621
ROSMAP	AC	rs4452060	C	A	0.451501	85/221/127	-0.00575485	0.646813	0.968646	0.0120858	0.730301	0.646813
ROSMAP	DLPFC	rs4452060	C	A	0.438045	114/274/185	0.0014346	0.911625	0.991852	0.00655368	0.782007	0.911625
ROSMAP	PCC	rs4452060	C	A	0.450902	100/250/149	0.00833282	0.565906	0.990207	0.0154471	0.438248	0.565906
LIBD_AA	DLPFC	rs4452060	C	A	0.42385	37/109/70	-0.00540186	0.842266	0.843029	0.00735724	0.644069	0.842266
LIBD_EA	DLPFC	rs4452060	C	A	0.406821	65/178/133	-0.0317924	0.0878101	0.740134	0.139894	0.0823614	0.0878101
ROSMAP	AC	rs760136	A	G	0.420323	73/218/142	-0.0108909	0.397098	0.919994	0.0304717	0.372209	0.397098
ROSMAP	DLPFC	rs760136	A	G	0.424956	103/281/189	-0.0110023	0.401422	0.991852	0.0283092	0.573853	0.401422
ROSMAP	PCC	rs760136	A	G	0.416834	84/248/167	0.00274914	0.853447	0.99536	0.00714038	0.57341	0.853447
LIBD_AA	DLPFC	rs760136	A	G	0.38193	84/99/33	0.00385395	0.908774	0.847045	0.00679049	0.395082	0.908774
LIBD_EA	DLPFC	rs760136	A	G	0.470421	82/191/103	-0.0407836	0.0287728	0.740134	0.283125	0.0237897	0.0287728
