# Supplementary material for: Identification of a specific APOE transcript and functional elements associated with Alzheimer’s disease
Source: Mol Neurodegener. 2024 Aug 29;19:63. doi: 10.1186/s13024-024-00751-7 (PMC11361112; doi:10.1186/s13024-024-00751-7)
Supplement: Supplementary file 2 — Supplementary Tables: Table S1. Summary statistics for each RNA-Seq dataset. Supplementary Table S2. Analysis models. Supplementary Table S3. APOE genotypes are derived from two APOE SNPs. Supplementary Table S4. APOE expression trajectory during brain development in BrainSpan data. Supplementary Table S5. Summary statistics of GWAS, eQTL, mQTL across DLPFC, PCC, and AC brain regions at the APOE locus. Supplementary Table S6. Association of candidate SNPs with APOE gene level expression. Supplementary Table S7. Association of candidate SNPs with abundance of specific APOE gene transcripts. Supplementary Table S8. Association of APOE2,3,4 determining SNPs (rs429358 and rs7412) with features including APOE gene expression, APOE transcripts expression, and DNA methylation. Supplementary Table S9. Differential analysis of APOE gene between Alzheimer’s disease and controls across ROSMAP DLPFC, AC, and PCC brain regions; between schizophrenia/bipolar disorders/major depression disorders (MDD) and controls in LIBD Caucasian and African Americans. Supplementary Table S10. Differential analysis of junction between APOE exon 1 and exon 2 between Alzheimer's disease and controls across ROSMAP DLPFC, AC, and PCC brain regions; between schizophrenia/bipolar disorders/major depression disorders (MDD) and controls in LIBD Caucasian and African Americans. Supplementary Table S11. APOE expression trajectory during brain development in LIBD data. Supplementary Table S12. Signal peptide prediction of APOE transcripts. Supplementary Table S13. APOE positive selection LRT and positive selection sites. Supplementary Table S14. Differential expression ofAPOE gene in six major brain cell types across diverse diagnoses. Supplementary Table S15. Transcriptional factors binding to our candidate SNPs. Supplementary Table S16. Summary-based Mendelian randomization (SMR) of rs157580 and rs439401 with APOE jxn1.2.2 transcript. Supplementary Table S17. GWAS summary statistics of candidate SNPs. [file 13024_2024_751_MOESM2_ESM.zip › table.S7.6 SNPs X transcripts.xlsx]

## Sheet: Sheet1
Supplementary Table S7. Association of candidate SNPs with abundance of specific APOE gene transcripts
Brain collection: ROSMAP, The Religious Orders Study (ROS) and the Memory and Aging Project (MAP); LIBD, Lieber Institute for Brain Development
Ancestry: EA, European Ancestry; AA, African American
Brain region: DLPFC, dorsolateral prefrontal cortex; PCC, posterior cingulate cortex; AC, anterior cingulate cortex
Study	BrainRegion	Gene	Symbol	SNP	COUNTED	ALT	MAF	N	GlobalAncestry_Beta	GlobalAncestry_P	GlobalAncestry_qvalue	GlobalAncestry_Power	LocalAncestry_P	Conditional_P
ROSMAP	AC	chr19:44905840-44906601(*)	Jxn1.2.1	rs157580	G	A	0.407621	155/203/75	0.132759	0.461393	0.803415	0.00905351	0.470906	0.461393
ROSMAP	AC	chr19:44905840-44906601(*)	Jxn1.2.1	rs1871046	T	C	0.393764	69/203/161	0.0230152	0.900601	0.816917	0.00224633	0.888058	0.900601
ROSMAP	AC	chr19:44905840-44906601(*)	Jxn1.2.1	rs1871047	A	G	0.394919	69/204/160	0.0302962	0.869471	0.815507	0.00236773	0.852081	0.869471
ROSMAP	AC	chr19:44905840-44906601(*)	Jxn1.2.1	rs439401	T	C	0.381062	164/208/61	-0.213479	0.260236	0.709388	0.0258261	0.329877	0.260236
ROSMAP	AC	chr19:44905840-44906601(*)	Jxn1.2.1	rs4452060	C	A	0.451501	85/221/127	-0.0872184	0.633274	0.805267	0.00478772	0.486902	0.633274
ROSMAP	AC	chr19:44905840-44906601(*)	Jxn1.2.1	rs760136	A	G	0.420323	73/218/142	-0.0419867	0.824363	0.806783	0.00264776	0.873427	0.824363
ROSMAP	AC	chr19:44905922-44906601(*)	Jxn1.2.2	rs157580	G	A	0.407621	155/203/75	0.0465329	0.615053	0.760036	0.00494903	0.584604	0.615053
ROSMAP	AC	chr19:44905922-44906601(*)	Jxn1.2.2	rs1871046	T	C	0.393764	69/203/161	-0.0208766	0.825302	0.763666	0.00260111	0.766371	0.825302
ROSMAP	AC	chr19:44905922-44906601(*)	Jxn1.2.2	rs1871047	A	G	0.394919	69/204/160	-0.0225798	0.811404	0.763666	0.00269225	0.751853	0.811404
ROSMAP	AC	chr19:44905922-44906601(*)	Jxn1.2.2	rs439401	T	C	0.381062	164/208/61	0.00547736	0.955157	0.78082	0.00211773	0.911981	0.955157
ROSMAP	AC	chr19:44905922-44906601(*)	Jxn1.2.2	rs4452060	C	A	0.451501	85/221/127	-0.0138822	0.882395	0.775758	0.00231765	0.986012	0.882395
ROSMAP	AC	chr19:44905922-44906601(*)	Jxn1.2.2	rs760136	A	G	0.420323	73/218/142	0.0984479	0.310369	0.74981	0.0204586	0.48364	0.310369
ROSMAP	AC	chr19:44905840-44906586(*)	Jxn1.2.3	rs157580	G	A	0.407621	155/203/75	-0.0523554	0.237924	0.922743	0.0263549	0.28085	0.237924
ROSMAP	AC	chr19:44905840-44906586(*)	Jxn1.2.3	rs1871046	T	C	0.393764	69/203/161	0.01856	0.682492	0.967834	0.00396986	0.784011	0.682492
ROSMAP	AC	chr19:44905840-44906586(*)	Jxn1.2.3	rs1871047	A	G	0.394919	69/204/160	0.017547	0.699103	0.967834	0.00375678	0.80092	0.699103
ROSMAP	AC	chr19:44905840-44906586(*)	Jxn1.2.3	rs439401	T	C	0.381062	164/208/61	-0.0771843	0.0980252	0.87929	0.078771	0.111616	0.0980252
ROSMAP	AC	chr19:44905840-44906586(*)	Jxn1.2.3	rs4452060	C	A	0.451501	85/221/127	-0.0357581	0.42687	0.922743	0.011072	0.493665	0.42687
ROSMAP	AC	chr19:44905840-44906586(*)	Jxn1.2.3	rs760136	A	G	0.420323	73/218/142	-0.0248177	0.594175	0.954255	0.00575951	0.593856	0.594175
ROSMAP	DLPFC	chr19:44905840-44906601(*)	Jxn1.2.1	rs157580	G	A	0.417976	199/269/105	-0.0145544	0.315633	0.997423	0.0175488	0.34814	0.315633
ROSMAP	DLPFC	chr19:44905840-44906601(*)	Jxn1.2.1	rs1871046	T	C	0.394415	87/278/208	0.0111508	0.459962	0.997423	0.00966456	0.476992	0.459962
ROSMAP	DLPFC	chr19:44905840-44906601(*)	Jxn1.2.1	rs1871047	A	G	0.393543	87/277/209	0.00931694	0.53672	0.997423	0.00699617	0.558755	0.53672
ROSMAP	DLPFC	chr19:44905840-44906601(*)	Jxn1.2.1	rs439401	T	C	0.38918	207/286/80	0.00517547	0.738016	0.997423	0.00341189	0.712999	0.738016
ROSMAP	DLPFC	chr19:44905840-44906601(*)	Jxn1.2.1	rs4452060	C	A	0.438045	114/274/185	-0.011106	0.442237	0.997423	0.00987481	0.475412	0.442237
ROSMAP	DLPFC	chr19:44905840-44906601(*)	Jxn1.2.1	rs760136	A	G	0.424956	103/281/189	-0.009286	0.52926	0.997423	0.00709516	0.541811	0.52926
ROSMAP	DLPFC	chr19:44905922-44906601(*)	Jxn1.2.2	rs157580	G	A	0.417976	199/269/105	-0.121934	4.0547e-13	1.30014e-09	0.999976	1.33503e-12	4.0547e-13
ROSMAP	DLPFC	chr19:44905922-44906601(*)	Jxn1.2.2	rs1871046	T	C	0.394415	87/278/208	0.0675277	0.000148377	0.0221289	0.765357	0.000240973	0.000148377
ROSMAP	DLPFC	chr19:44905922-44906601(*)	Jxn1.2.2	rs1871047	A	G	0.393543	87/277/209	0.0659643	0.000209351	0.0277631	0.736304	0.000342797	0.000209351
ROSMAP	DLPFC	chr19:44905922-44906601(*)	Jxn1.2.2	rs439401	T	C	0.38918	207/286/80	-0.112143	5.10876e-10	8.19061e-07	0.999618	3.47223e-10	5.10876e-10
ROSMAP	DLPFC	chr19:44905922-44906601(*)	Jxn1.2.2	rs4452060	C	A	0.438045	114/274/185	-0.0598379	0.00045383	0.0454752	0.630661	0.000451312	0.00045383
ROSMAP	DLPFC	chr19:44905922-44906601(*)	Jxn1.2.2	rs760136	A	G	0.424956	103/281/189	-0.0977585	1.49472e-08	6.62642e-06	0.99494	1.06324e-08	1.49472e-08
ROSMAP	DLPFC	chr19:44905840-44906586(*)	Jxn1.2.3	rs157580	G	A	0.417976	199/269/105	-0.0161379	0.492259	0.970402	0.00797576	0.540583	0.492259
ROSMAP	DLPFC	chr19:44905840-44906586(*)	Jxn1.2.3	rs1871046	T	C	0.394415	87/278/208	0.0116139	0.63476	0.970405	0.00478831	0.656653	0.63476
ROSMAP	DLPFC	chr19:44905840-44906586(*)	Jxn1.2.3	rs1871047	A	G	0.393543	87/277/209	0.0101734	0.677114	0.970405	0.00410402	0.702632	0.677114
ROSMAP	DLPFC	chr19:44905840-44906586(*)	Jxn1.2.3	rs439401	T	C	0.38918	207/286/80	0.0477409	0.0564005	0.747916	0.129028	0.0481603	0.0564005
ROSMAP	DLPFC	chr19:44905840-44906586(*)	Jxn1.2.3	rs4452060	C	A	0.438045	114/274/185	-0.00448628	0.848072	0.992529	0.00246079	0.941512	0.848072
ROSMAP	DLPFC	chr19:44905840-44906586(*)	Jxn1.2.3	rs760136	A	G	0.424956	103/281/189	0.0138362	0.562795	0.970402	0.00620815	0.572063	0.562795
ROSMAP	PCC	chr19:44905840-44906601(*)	Jxn1.2.1	rs157580	G	A	0.41483	176/232/91	0.463053	0.0481595	0.589249	0.117149	0.025672	0.0481595
ROSMAP	PCC	chr19:44905840-44906601(*)	Jxn1.2.1	rs1871046	T	C	0.392786	82/228/189	-0.14125	0.556995	0.808142	0.0061884	0.459804	0.556995
ROSMAP	PCC	chr19:44905840-44906601(*)	Jxn1.2.1	rs1871047	A	G	0.392786	82/228/189	-0.142497	0.553595	0.808142	0.00627259	0.452393	0.553595
ROSMAP	PCC	chr19:44905840-44906601(*)	Jxn1.2.1	rs439401	T	C	0.387776	183/245/71	0.467505	0.0614255	0.589249	0.116568	0.049828	0.0614255
ROSMAP	PCC	chr19:44905840-44906601(*)	Jxn1.2.1	rs4452060	C	A	0.450902	100/250/149	0.304116	0.202423	0.808142	0.0337931	0.114767	0.202423
ROSMAP	PCC	chr19:44905840-44906601(*)	Jxn1.2.1	rs760136	A	G	0.416834	84/248/167	0.306005	0.210647	0.808142	0.0335131	0.135041	0.210647
ROSMAP	PCC	chr19:44905922-44906601(*)	Jxn1.2.2	rs157580	G	A	0.41483	176/232/91	0.00614095	0.929026	0.995847	0.00216139	0.958431	0.929026
ROSMAP	PCC	chr19:44905922-44906601(*)	Jxn1.2.2	rs1871046	T	C	0.392786	82/228/189	-0.0278505	0.6933	0.995847	0.00377987	0.69368	0.6933
ROSMAP	PCC	chr19:44905922-44906601(*)	Jxn1.2.2	rs1871047	A	G	0.392786	82/228/189	-0.0287226	0.684264	0.995847	0.00389632	0.684556	0.684264
ROSMAP	PCC	chr19:44905922-44906601(*)	Jxn1.2.2	rs439401	T	C	0.387776	183/245/71	0.00737204	0.920128	0.995847	0.00219353	0.959907	0.920128
ROSMAP	PCC	chr19:44905922-44906601(*)	Jxn1.2.2	rs4452060	C	A	0.450902	100/250/149	0.0312786	0.655455	0.995847	0.00435595	0.742094	0.655455
ROSMAP	PCC	chr19:44905922-44906601(*)	Jxn1.2.2	rs760136	A	G	0.416834	84/248/167	-0.0451491	0.529562	0.995847	0.00720118	0.524525	0.529562
ROSMAP	PCC	chr19:44905840-44906586(*)	Jxn1.2.3	rs157580	G	A	0.41483	176/232/91	0.0504776	0.140309	0.992312	0.0475127	0.14876	0.140309
ROSMAP	PCC	chr19:44905840-44906586(*)	Jxn1.2.3	rs1871046	T	C	0.392786	82/228/189	-0.01243	0.723256	0.998775	0.00343146	0.751579	0.723256
ROSMAP	PCC	chr19:44905840-44906586(*)	Jxn1.2.3	rs1871047	A	G	0.392786	82/228/189	-0.0131637	0.707702	0.998196	0.00360648	0.736068	0.707702
ROSMAP	PCC	chr19:44905840-44906586(*)	Jxn1.2.3	rs439401	T	C	0.387776	183/245/71	0.0708317	0.0521186	0.992312	0.131414	0.0481345	0.0521186
ROSMAP	PCC	chr19:44905840-44906586(*)	Jxn1.2.3	rs4452060	C	A	0.450902	100/250/149	0.00346196	0.920863	0.99923	0.00218587	0.908305	0.920863
ROSMAP	PCC	chr19:44905840-44906586(*)	Jxn1.2.3	rs760136	A	G	0.416834	84/248/167	0.0318729	0.37182	0.992312	0.0143303	0.376106	0.37182
LIBD_AA	DLPFC	chr19:44905842-44906601(*)	Jxn1.2.1	rs157580	G	A	0.187799	139/73/4	-0.0457018	0.333806	0.909983	0.0190207	0.0779274	0.333806
LIBD_AA	DLPFC	chr19:44905842-44906601(*)	Jxn1.2.1	rs1871046	T	C	0.187697	6/69/141	-0.0330194	0.479738	0.912488	0.0093517	0.615597	0.479738
LIBD_AA	DLPFC	chr19:44905842-44906601(*)	Jxn1.2.1	rs1871047	A	G	0.190877	6/70/140	-0.0304191	0.521101	0.917996	0.00812932	0.670799	0.521101
LIBD_AA	DLPFC	chr19:44905842-44906601(*)	Jxn1.2.1	rs439401	T	C	0.171215	148/62/6	-0.0115314	0.805131	0.921312	0.00274234	0.410748	0.805131
LIBD_AA	DLPFC	chr19:44905842-44906601(*)	Jxn1.2.1	rs4452060	C	A	0.42385	37/109/70	-0.0070323	0.797138	0.919538	0.00250034	0.56102	0.797138
LIBD_AA	DLPFC	chr19:44905842-44906601(*)	Jxn1.2.1	rs760136	A	G	0.38193	84/99/33	-0.00955096	0.800082	0.920799	0.00283875	0.28907	0.800082
LIBD_AA	DLPFC	chr19:44905924-44906601(*)	Jxn1.2.2	rs157580	G	A	0.187799	139/73/4	-0.315015	6.11296e-11	3.14429e-07	0.999978	1.07601e-13	6.11296e-11
LIBD_AA	DLPFC	chr19:44905924-44906601(*)	Jxn1.2.2	rs1871046	T	C	0.187697	6/69/141	0.09091	0.0770962	0.882786	0.113213	0.0549505	0.0770962
LIBD_AA	DLPFC	chr19:44905924-44906601(*)	Jxn1.2.2	rs1871047	A	G	0.190877	6/70/140	0.0956483	0.059589	0.882786	0.136202	0.0386233	0.059589
LIBD_AA	DLPFC	chr19:44905924-44906601(*)	Jxn1.2.2	rs439401	T	C	0.171215	148/62/6	-0.249773	3.10132e-07	0.000398801	0.9839	3.22663e-08	3.10132e-07
LIBD_AA	DLPFC	chr19:44905924-44906601(*)	Jxn1.2.2	rs4452060	C	A	0.42385	37/109/70	-0.0287159	0.362742	0.893246	0.00980489	0.171267	0.362742
LIBD_AA	DLPFC	chr19:44905924-44906601(*)	Jxn1.2.2	rs760136	A	G	0.38193	84/99/33	-0.105299	0.00413619	0.400203	0.359109	0.00100042	0.00413619
LIBD_AA	DLPFC	chr19:44905842-44906586(*)	Jxn1.2.3	rs157580	G	A	0.187799	139/73/4	-0.0646217	0.277326	0.874736	0.0264414	0.112568	0.277326
LIBD_AA	DLPFC	chr19:44905842-44906586(*)	Jxn1.2.3	rs1871046	T	C	0.187697	6/69/141	-0.0199207	0.722699	0.952159	0.00349755	0.697558	0.722699
LIBD_AA	DLPFC	chr19:44905842-44906586(*)	Jxn1.2.3	rs1871047	A	G	0.190877	6/70/140	-0.007198	0.900486	0.952159	0.0022601	0.850698	0.900486
LIBD_AA	DLPFC	chr19:44905842-44906586(*)	Jxn1.2.3	rs439401	T	C	0.171215	148/62/6	-0.0179534	0.755638	0.952159	0.00313582	0.464621	0.755638
LIBD_AA	DLPFC	chr19:44905842-44906586(*)	Jxn1.2.3	rs4452060	C	A	0.42385	37/109/70	0.030591	0.468876	0.909453	0.00838589	0.573114	0.468876
LIBD_AA	DLPFC	chr19:44905842-44906586(*)	Jxn1.2.3	rs760136	A	G	0.38193	84/99/33	-0.0472771	0.263272	0.874704	0.0207315	0.0682739	0.263272
LIBD_EA	DLPFC	chr19:44905842-44906601(*)	Jxn1.2.1	rs157580	G	A	0.38208	139/187/50	-0.0436207	0.0858548	0.681453	0.0918077	0.0981849	0.0858548
LIBD_EA	DLPFC	chr19:44905842-44906601(*)	Jxn1.2.1	rs1871046	T	C	0.416091	65/184/127	0.0310807	0.205199	0.775554	0.034629	0.186385	0.205199
LIBD_EA	DLPFC	chr19:44905842-44906601(*)	Jxn1.2.1	rs1871047	A	G	0.417555	65/184/127	0.0310807	0.204463	0.775554	0.0346776	0.186136	0.204463
LIBD_EA	DLPFC	chr19:44905842-44906601(*)	Jxn1.2.1	rs439401	T	C	0.378679	134/199/43	-0.0329136	0.20476	0.775554	0.0389154	0.195265	0.20476
LIBD_EA	DLPFC	chr19:44905842-44906601(*)	Jxn1.2.1	rs4452060	C	A	0.406821	65/178/133	-0.0401463	0.0797386	0.669377	0.0732287	0.0718913	0.0797386
LIBD_EA	DLPFC	chr19:44905842-44906601(*)	Jxn1.2.1	rs760136	A	G	0.470421	82/191/103	-0.0378085	0.104078	0.705632	0.0639134	0.125258	0.104078
LIBD_EA	DLPFC	chr19:44905924-44906601(*)	Jxn1.2.2	rs157580	G	A	0.38208	139/187/50	-0.249255	2.77487e-19	6.94405e-16	1	3.2751e-19	2.77487e-19
LIBD_EA	DLPFC	chr19:44905924-44906601(*)	Jxn1.2.2	rs1871046	T	C	0.416091	65/184/127	0.117002	3.68927e-05	0.00439424	0.85944	2.52451e-05	3.68927e-05
LIBD_EA	DLPFC	chr19:44905924-44906601(*)	Jxn1.2.2	rs1871047	A	G	0.417555	65/184/127	0.117002	3.44108e-05	0.00438949	0.859926	2.37738e-05	3.44108e-05
LIBD_EA	DLPFC	chr19:44905924-44906601(*)	Jxn1.2.2	rs439401	T	C	0.378679	134/199/43	-0.222245	1.88609e-14	1.02799e-11	1	1.38721e-14	1.88609e-14
LIBD_EA	DLPFC	chr19:44905924-44906601(*)	Jxn1.2.2	rs4452060	C	A	0.406821	65/178/133	-0.10619	8.61235e-05	0.00974233	0.747036	7.87989e-05	8.61235e-05
LIBD_EA	DLPFC	chr19:44905924-44906601(*)	Jxn1.2.2	rs760136	A	G	0.470421	82/191/103	-0.199549	1.09771e-13	3.65622e-11	0.999996	1.36105e-13	1.09771e-13
LIBD_EA	DLPFC	chr19:44905842-44906586(*)	Jxn1.2.3	rs157580	G	A	0.38208	139/187/50	0.00227799	0.935373	0.999349	0.00212767	0.901709	0.935373
LIBD_EA	DLPFC	chr19:44905842-44906586(*)	Jxn1.2.3	rs1871046	T	C	0.416091	65/184/127	0.00186894	0.955217	0.999349	0.00211403	0.834418	0.955217
LIBD_EA	DLPFC	chr19:44905842-44906586(*)	Jxn1.2.3	rs1871047	A	G	0.417555	65/184/127	0.00186894	0.956976	0.999349	0.00211406	0.83406	0.956976
LIBD_EA	DLPFC	chr19:44905842-44906586(*)	Jxn1.2.3	rs439401	T	C	0.378679	134/199/43	-0.0417848	0.271071	0.999349	0.0286135	0.345924	0.271071
LIBD_EA	DLPFC	chr19:44905842-44906586(*)	Jxn1.2.3	rs4452060	C	A	0.406821	65/178/133	-0.0347405	0.252057	0.999349	0.0184172	0.290014	0.252057
LIBD_EA	DLPFC	chr19:44905842-44906586(*)	Jxn1.2.3	rs760136	A	G	0.470421	82/191/103	-0.0109145	0.738403	0.999349	0.00321321	0.82245	0.738403
