# Supplementary material for: Identification of a specific APOE transcript and functional elements associated with Alzheimer’s disease
Source: Mol Neurodegener. 2024 Aug 29;19:63. doi: 10.1186/s13024-024-00751-7 (PMC11361112; doi:10.1186/s13024-024-00751-7)
Supplement: Supplementary file 2 — Supplementary Tables: Table S1. Summary statistics for each RNA-Seq dataset. Supplementary Table S2. Analysis models. Supplementary Table S3. APOE genotypes are derived from two APOE SNPs. Supplementary Table S4. APOE expression trajectory during brain development in BrainSpan data. Supplementary Table S5. Summary statistics of GWAS, eQTL, mQTL across DLPFC, PCC, and AC brain regions at the APOE locus. Supplementary Table S6. Association of candidate SNPs with APOE gene level expression. Supplementary Table S7. Association of candidate SNPs with abundance of specific APOE gene transcripts. Supplementary Table S8. Association of APOE2,3,4 determining SNPs (rs429358 and rs7412) with features including APOE gene expression, APOE transcripts expression, and DNA methylation. Supplementary Table S9. Differential analysis of APOE gene between Alzheimer’s disease and controls across ROSMAP DLPFC, AC, and PCC brain regions; between schizophrenia/bipolar disorders/major depression disorders (MDD) and controls in LIBD Caucasian and African Americans. Supplementary Table S10. Differential analysis of junction between APOE exon 1 and exon 2 between Alzheimer's disease and controls across ROSMAP DLPFC, AC, and PCC brain regions; between schizophrenia/bipolar disorders/major depression disorders (MDD) and controls in LIBD Caucasian and African Americans. Supplementary Table S11. APOE expression trajectory during brain development in LIBD data. Supplementary Table S12. Signal peptide prediction of APOE transcripts. Supplementary Table S13. APOE positive selection LRT and positive selection sites. Supplementary Table S14. Differential expression ofAPOE gene in six major brain cell types across diverse diagnoses. Supplementary Table S15. Transcriptional factors binding to our candidate SNPs. Supplementary Table S16. Summary-based Mendelian randomization (SMR) of rs157580 and rs439401 with APOE jxn1.2.2 transcript. Supplementary Table S17. GWAS summary statistics of candidate SNPs. [file 13024_2024_751_MOESM2_ESM.zip › table.S8.APOE2,3,4 determining SNPs.xlsx]

## Sheet: Sheet2
Supplementary Table S8. Association of APOE2,3,4 determining SNPs (rs429358 and rs7412) with features including APOE gene expression, APOE transcripts expression, and DNA methylation
Brain collection: ROSMAP, The Religious Orders Study (ROS) and the Memory and Aging Project (MAP); LIBD, Lieber Institute for Brain Development
Ancestry: EA, European Ancestry; AA, African American
Brain region: DLPFC, dorsolateral prefrontal cortex; PCC, posterior cingulate cortex; AC, anterior cingulate cortex
Study	BrainRegion	Feature	SNP	P	qvalue
ROSMAP	AC	APOE	rs429358	0.786027	0.974479
ROSMAP	AC	APOE	rs7412	0.505689	0.957126
ROSMAP	AC	Jxn1.2.1	rs429358	0.624245	0.805267
ROSMAP	AC	Jxn1.2.1	rs7412	0.659287	0.805267
ROSMAP	AC	Jxn1.2.2	rs429358	0.455533	0.74981
ROSMAP	AC	Jxn1.2.2	rs7412	0.288962	0.74981
ROSMAP	AC	Jxn1.2.3	rs429358	0.0705054	0.858766
ROSMAP	AC	Jxn1.2.3	rs7412	0.693507	0.967834
ROSMAP	DLPFC	APOE	rs429358	0.859162	0.991852
ROSMAP	DLPFC	APOE	rs7412	0.651271	0.991852
ROSMAP	DLPFC	Jxn1.2.1	rs429358	0.456677	0.997423
ROSMAP	DLPFC	Jxn1.2.1	rs7412	0.559164	0.997423
ROSMAP	DLPFC	Jxn1.2.2	rs429358	0.000190862	0.0266086
ROSMAP	DLPFC	Jxn1.2.2	rs7412	0.06141	0.565025
ROSMAP	DLPFC	Jxn1.2.3	rs429358	0.169357	0.814237
ROSMAP	DLPFC	Jxn1.2.3	rs7412	0.0886659	0.76748
ROSMAP	PCC	APOE	rs429358	0.203347	0.944957
ROSMAP	PCC	APOE	rs7412	0.902664	0.99536
ROSMAP	PCC	Jxn1.2.1	rs429358	0.219799	0.808142
ROSMAP	PCC	Jxn1.2.1	rs7412	0.363169	0.808142
ROSMAP	PCC	Jxn1.2.2	rs429358	0.469003	0.995847
ROSMAP	PCC	Jxn1.2.2	rs7412	0.241729	0.995847
ROSMAP	PCC	Jxn1.2.3	rs429358	0.534099	0.992312
ROSMAP	PCC	Jxn1.2.3	rs7412	0.852855	0.99923
LIBD_AA	DLPFC	APOE	rs429358	0.830592	0.843029
LIBD_AA	DLPFC	APOE	rs7412	0.692195	0.823235
LIBD_AA	DLPFC	Jxn1.2.1	rs429358	0.480758	0.912488
LIBD_AA	DLPFC	Jxn1.2.1	rs7412	0.432432	0.912488
LIBD_AA	DLPFC	Jxn1.2.2	rs429358	0.0132582	0.720773
LIBD_AA	DLPFC	Jxn1.2.2	rs7412	0.86878	0.941767
LIBD_AA	DLPFC	Jxn1.2.3	rs429358	0.520985	0.933637
LIBD_AA	DLPFC	Jxn1.2.3	rs7412	0.44106	0.909453
LIBD_EA	DLPFC	APOE	rs429358	0.403686	0.834388
LIBD_EA	DLPFC	APOE	rs7412	0.884821	0.88679
LIBD_EA	DLPFC	Jxn1.2.1	rs429358	0.808814	0.954652
LIBD_EA	DLPFC	Jxn1.2.1	rs7412	0.678855	0.939996
LIBD_EA	DLPFC	Jxn1.2.2	rs429358	0.00240103	0.0920999
LIBD_EA	DLPFC	Jxn1.2.2	rs7412	0.0965856	0.665278
LIBD_EA	DLPFC	Jxn1.2.3	rs429358	0.855425	0.999349
LIBD_EA	DLPFC	Jxn1.2.3	rs7412	0.520499	0.999349
ROSMAP	DLPFC	cg11670000	rs429358	0.195391	0.910501
ROSMAP	DLPFC	cg11670000	rs7412	0.142477	0.882429
ROSMAP	DLPFC	cg23184690	rs429358	0.349696	0.951858
ROSMAP	DLPFC	cg23184690	rs7412	0.287331	0.939159
ROSMAP	DLPFC	cg24084606	rs429358	0.0425451	0.731988
ROSMAP	DLPFC	cg24084606	rs7412	0.992407	0.999768
