# Supplementary material for: Identification of a specific APOE transcript and functional elements associated with Alzheimer’s disease
Source: Mol Neurodegener. 2024 Aug 29;19:63. doi: 10.1186/s13024-024-00751-7 (PMC11361112; doi:10.1186/s13024-024-00751-7)
Supplement: Supplementary file 2 — Supplementary Tables: Table S1. Summary statistics for each RNA-Seq dataset. Supplementary Table S2. Analysis models. Supplementary Table S3. APOE genotypes are derived from two APOE SNPs. Supplementary Table S4. APOE expression trajectory during brain development in BrainSpan data. Supplementary Table S5. Summary statistics of GWAS, eQTL, mQTL across DLPFC, PCC, and AC brain regions at the APOE locus. Supplementary Table S6. Association of candidate SNPs with APOE gene level expression. Supplementary Table S7. Association of candidate SNPs with abundance of specific APOE gene transcripts. Supplementary Table S8. Association of APOE2,3,4 determining SNPs (rs429358 and rs7412) with features including APOE gene expression, APOE transcripts expression, and DNA methylation. Supplementary Table S9. Differential analysis of APOE gene between Alzheimer’s disease and controls across ROSMAP DLPFC, AC, and PCC brain regions; between schizophrenia/bipolar disorders/major depression disorders (MDD) and controls in LIBD Caucasian and African Americans. Supplementary Table S10. Differential analysis of junction between APOE exon 1 and exon 2 between Alzheimer's disease and controls across ROSMAP DLPFC, AC, and PCC brain regions; between schizophrenia/bipolar disorders/major depression disorders (MDD) and controls in LIBD Caucasian and African Americans. Supplementary Table S11. APOE expression trajectory during brain development in LIBD data. Supplementary Table S12. Signal peptide prediction of APOE transcripts. Supplementary Table S13. APOE positive selection LRT and positive selection sites. Supplementary Table S14. Differential expression ofAPOE gene in six major brain cell types across diverse diagnoses. Supplementary Table S15. Transcriptional factors binding to our candidate SNPs. Supplementary Table S16. Summary-based Mendelian randomization (SMR) of rs157580 and rs439401 with APOE jxn1.2.2 transcript. Supplementary Table S17. GWAS summary statistics of candidate SNPs. [file 13024_2024_751_MOESM2_ESM.zip › table.S9.Differential expression at gene level.xlsx]

## Sheet: Sheet1
Supplementary Table S9. Differential analysis of APOE gene between Alzheimer's disease and controls across ROSMAP DLPFC, AC, and PCC brain regions; between schizophrenia/bipolar disorders/major depression disorders (MDD) and controls in LIBD Caucasian and African Americans.
DLPFC, dorsolateral prefrontal cortex; AC, anterior commissure; PCC, posterior cingulate cortex
Brain collection: ROSMAP, The Religious Orders Study (ROS) and the Memory and Aging Project (MAP); LIBD, Lieber Institute for Brain Development; CMC, CommonMind Consortium
Brain region: DLPFC, dorsolateral prefrontal cortex; PCC, posterior cingulate cortex; AC, anterior cingulate cortex
Study	BrainRegion	Diagnosis	N(Case/Control)	Beta	P
ROSMAP	AC	APOE4 vs non-APOE4	114/317	-0.0180547	0.337598
ROSMAP	AC	braaksc2	239/192	-0.0122081	0.465096
ROSMAP	AC	ceradsc	270/161	0.00560757	0.744052
ROSMAP	AC	cogdx	161/270	-0.00482959	0.778563
ROSMAP	AC	dcfdx_lv	153/278	-0.00889303	0.608493
ROSMAP	DLPFC	APOE4 vs non-APOE4	144/428	-0.000392982	0.984981
ROSMAP	DLPFC	braaksc2	313/259	-0.00626543	0.730671
ROSMAP	DLPFC	ceradsc	365/207	-0.0289895	0.123767
ROSMAP	DLPFC	cogdx	239/333	-0.0366037	0.0459326
ROSMAP	DLPFC	dcfdx_lv	232/340	-0.0386706	0.0357532
ROSMAP	PCC	APOE4 vs non-APOE4	129/368	0.0254478	0.251638
ROSMAP	PCC	braaksc2	267/230	0.0036293	0.852576
ROSMAP	PCC	ceradsc	311/186	0.00233368	0.907675
ROSMAP	PCC	cogdx	190/307	-0.00453325	0.821028
ROSMAP	PCC	dcfdx_lv	182/315	-0.0122453	0.54457
LIBD_AA	DLPFC	Bipolar disorders	6/121	-0.0548673	0.583464
LIBD_AA	DLPFC	Major Depression Disorders	13/121	0.00110813	0.98707
LIBD_AA	DLPFC	Schizophrenia	76/121	0.0252438	0.502697
LIBD_EA	DLPFC	Bipolar disorders	54/104	-0.0875088	0.0266014
LIBD_EA	DLPFC	Major Depression Disorders	125/104	-0.0785965	0.0150846
LIBD_EA	DLPFC	Schizophrenia	93/104	0.00989691	0.77413
